# Supplementary material for: Shared larval rearing environment, sex, female size and genetic diversity shape Ae. albopictus bacterial microbiota
Source: PLoS One. 2018 Apr 11;13(4):e0194521. doi: 10.1371/journal.pone.0194521 (PMC5894977; doi:10.1371/journal.pone.0194521)
Supplement: S1 Table — (TXT) [file pone.0194521.s002.txt]

Individual sample	Cohort	Sex	Line	Origin	Plate	size	nb. of individuals per cohort	OTU bin nb. 95	OTU bin nb. 105	OTU bin nb. 115	OTU bin nb. 125	OTU bin nb. 135	OTU bin nb. 145	OTU bin nb. 155	OTU bin nb. 165	OTU bin nb. 175	OTU bin nb. 185	OTU bin nb. 195	OTU bin nb. 205	OTU bin nb. 215	OTU bin nb. 225	OTU bin nb. 235	OTU bin nb. 245	OTU bin nb. 255	OTU bin nb. 265	OTU bin nb. 275	OTU bin nb. 285	OTU bin nb. 295	OTU bin nb. 305	OTU bin nb. 315	OTU bin nb. 325	OTU bin nb. 335	OTU bin nb. 345	OTU bin nb. 355	OTU bin nb. 365	OTU bin nb. 375	OTU bin nb. 385	OTU bin nb. 395	OTU bin nb. 405	OTU bin nb. 415	OTU bin nb. 425	OTU bin nb. 435	OTU bin nb. 445	OTU bin nb. 455	OTU bin nb. 465	OTU bin nb. 475	OTU bin nb. 485	OTU bin nb. 495	OTU bin nb. 505
1	LR15	m	i	LR	p4	4.541614907	28	4.53757E-07	5.51512E-05	8.38464E-06	1.27249E-06	2.92969E-06	2.95929E-07	0	2.13069E-06	1.37114E-06	9.56836E-07	1.381E-06	3.88653E-06	0	1.17385E-06	2.56471E-07	0	6.41179E-07	2.36743E-07	0	3.15657E-07	4.53757E-07	0	1.87421E-07	8.08872E-07	0	2.17014E-07	3.05793E-07	1.06534E-06	0	4.24164E-07	1.57829E-07	0	1.28236E-07	2.36743E-07	9.86429E-08	0	1.47964E-07	4.53757E-07	2.36743E-07	6.7669E-06	1.28236E-07	1.97286E-07
2	LR15	m	i	LR	p4	4.318012422	28	0	1.83431E-05	4.50138E-05	5.81002E-07	2.49001E-07	4.60652E-06	5.78235E-06	4.84168E-07	3.41685E-06	1.2865E-06	1.92284E-06	4.10851E-06	5.25669E-07	0	4.98002E-07	1.61851E-06	0	6.77836E-07	4.84168E-07	5.81002E-07	1.245E-06	4.15001E-07	0	5.11835E-07	1.74301E-06	0	0	0	1.1205E-06	0	3.59668E-07	3.59668E-07	5.94835E-07	2.26867E-06	1.79834E-07	1.79834E-07	0	3.18168E-07	0	0	6.36336E-07	0
3	LR15	m	i	LR	p4	4.636024845	28	0	1.56499E-05	3.29171E-05	1.49284E-07	3.23448E-07	3.95602E-06	0	5.22493E-07	4.57804E-06	1.05743E-06	6.02111E-06	3.78186E-06	1.62968E-06	2.23926E-07	9.70345E-07	2.53782E-06	0	1.5426E-06	0	5.97135E-07	0	3.60769E-07	1.36843E-07	0	1.86605E-07	4.22971E-07	6.96658E-07	2.48806E-07	1.62968E-06	1.99045E-07	1.84117E-06	6.71777E-07	0	6.46897E-07	1.33111E-06	0	0	8.45942E-07	4.60292E-07	5.59814E-07	0	0
4	LR15	f	i	LR	p4	5.401242236	28	3.01629E-07	3.08484E-05	2.05793E-05	9.32308E-07	1.64525E-07	6.99231E-07	5.55271E-06	5.75837E-07	2.42674E-06	1.06941E-06	8.36335E-07	2.57756E-06	1.80977E-06	1.50814E-07	4.25023E-07	1.28878E-06	0	5.07285E-07	2.33077E-07	3.70181E-07	4.52443E-07	3.2905E-07	0	3.2905E-07	0	4.25023E-07	1.64525E-07	4.38733E-07	9.46018E-07	0	1.15167E-06	6.16968E-07	4.11312E-07	1.79606E-06	9.46018E-07	1.64525E-07	1.50814E-07	9.87149E-07	3.01629E-07	5.20995E-07	0	4.11312E-07
5	LRB32	f	c	LR	p4	5.416149068	20	1.79344E-07	2.13885E-06	3.03557E-06	3.32119E-07	5.71244E-07	4.98178E-06	2.65695E-07	4.45039E-07	5.11463E-07	8.63509E-07	4.04521E-06	3.86586E-06	2.85622E-07	1.32848E-07	9.56502E-07	2.85622E-07	1.1292E-07	4.64966E-07	0	0	4.71609E-07	3.65995E-06	6.77523E-07	4.91536E-07	1.02293E-06	5.3139E-07	4.31755E-07	9.96357E-08	2.05914E-06	7.04092E-07	3.65331E-07	3.52046E-07	4.11827E-07	4.38397E-07	0	9.29933E-08	7.30662E-08	1.10928E-06	3.05549E-07	9.29933E-08	2.39126E-07	0
6	MP41	f	i	MP	p4	5.277018634	18	0	9.97124E-07	3.25599E-05	2.30105E-07	2.39693E-07	1.20805E-06	0	3.83509E-07	4.97603E-06	6.71141E-07	3.63375E-06	1.49569E-06	1.18888E-06	4.60211E-07	7.67018E-07	1.62991E-07	3.16395E-07	2.92426E-06	2.49281E-07	2.30105E-07	1.29434E-06	2.1093E-07	7.1908E-07	2.1093E-07	0	3.64334E-07	0	1.53404E-07	4.31448E-07	4.02685E-07	1.15053E-07	7.38255E-07	2.1093E-07	5.56088E-07	0	2.49281E-07	0	3.25983E-07	2.9722E-07	2.49281E-07	2.20518E-07	1.2464E-07
7	MP41	f	i	MP	p4	5.182608696	18	9.99246E-08	6.4951E-07	3.0119E-05	2.66466E-07	9.15976E-08	5.82894E-07	0	2.66466E-06	3.41409E-07	8.90995E-07	3.58063E-07	0	1.13248E-06	0	2.16503E-07	8.32705E-08	3.08101E-07	4.57988E-07	3.41409E-07	2.8312E-07	8.90995E-07	2.99774E-07	1.58214E-07	5.6624E-07	2.58139E-07	2.99774E-07	4.91296E-07	1.33233E-07	7.66089E-07	3.91372E-07	4.91296E-07	5.74567E-07	0	3.58063E-07	1.08252E-07	2.99774E-07	4.08026E-07	9.74265E-07	6.82818E-07	1.66541E-07	2.8312E-07	9.15976E-08
8	MP41	f	i	MP	p4	5.043478261	18	1.44984E-07	6.93854E-07	4.01814E-05	4.45309E-07	9.52755E-07	9.83823E-07	0	8.26411E-06	7.45634E-07	6.62786E-07	7.12495E-06	7.14566E-07	9.73467E-07	1.65696E-07	4.14241E-07	8.5955E-07	3.72817E-07	3.62461E-07	2.48545E-07	1.34628E-07	8.38838E-07	1.24272E-07	2.69257E-07	1.13916E-07	2.4026E-06	5.17801E-07	0	0	3.83173E-07	2.79613E-07	2.27833E-07	8.80263E-07	3.21037E-07	0	4.97089E-07	1.34628E-07	1.86409E-07	2.79613E-07	1.13916E-07	0	0	0
9	MP41	f	i	MP	p4	4.924223602	18	2.3974E-07	1.35054E-06	2.4949E-05	0	1.99784E-07	2.79697E-06	0	1.27862E-06	2.42138E-06	6.5529E-07	3.24449E-06	0	9.74944E-07	2.63714E-07	8.311E-07	1.1987E-07	2.71706E-07	1.55032E-06	3.43628E-07	2.47732E-07	5.03455E-06	7.27212E-07	1.24665E-06	6.15333E-07	5.27429E-07	5.59394E-07	2.47732E-07	4.07559E-07	8.55074E-07	1.85399E-06	6.07342E-07	7.19221E-07	8.07126E-07	2.79697E-07	1.27862E-07	4.23541E-07	4.07559E-07	5.83368E-07	5.03455E-07	4.71489E-07	2.07775E-07	3.27645E-07
10	LR15	f	i	LR	p4	5.619875776	28	1.5259E-07	4.46708E-05	1.66323E-05	6.10361E-07	9.15541E-07	4.20895E-06	6.35793E-07	2.98823E-06	9.15541E-07	1.64034E-06	1.78022E-07	4.01821E-06	1.65306E-07	1.78022E-07	1.8438E-06	9.40973E-07	4.83202E-07	1.90738E-07	7.88383E-07	4.06907E-07	4.57771E-07	1.27159E-07	4.83202E-07	3.17896E-07	9.53689E-07	0	4.06907E-07	8.01099E-07	3.81476E-07	2.54317E-07	0	0	1.78022E-07	0	0	0	1.65306E-07	0	0	0	0	0
11	LR32	m	i	LR	p4	3.031055901	31	1.05355E-06	1.08867E-05	1.70763E-05	1.89388E-06	1.98167E-06	1.16643E-06	8.84228E-07	0	3.51183E-07	1.56151E-06	1.35456E-06	8.27788E-07	1.63049E-07	3.32369E-07	5.01689E-07	3.19827E-07	4.76605E-07	4.26436E-07	7.52534E-08	2.94743E-07	9.65752E-07	5.14232E-07	1.06609E-06	4.5152E-06	5.5813E-07	9.46939E-07	2.32031E-07	7.46263E-07	2.38302E-07	1.50507E-07	6.39654E-07	8.59143E-07	8.77957E-08	4.82876E-07	2.19489E-07	2.822E-07	5.07961E-07	3.19827E-07	5.83214E-07	3.69996E-07	6.27112E-08	1.44236E-07
12	LR12	m	i	LR	p4	4.571428571	6	0	2.4602E-05	4.11648E-05	8.71725E-07	5.08506E-07	2.68782E-06	3.93487E-06	2.27617E-06	6.17472E-07	7.50652E-07	1.74345E-06	3.68061E-06	3.39004E-07	0	1.61027E-06	6.90115E-07	1.21073E-06	6.78008E-07	4.60077E-07	1.3318E-07	1.1623E-06	3.14789E-07	1.69502E-07	3.26897E-07	1.19862E-06	5.69042E-07	2.05824E-07	3.39004E-07	1.36812E-06	0	8.23295E-07	3.75326E-07	2.05824E-07	3.87433E-07	3.14789E-07	0	0	7.86974E-07	4.72184E-07	6.90115E-07	0	1.45287E-07
13	MPB26	f	c	MP	p4	5.634782609	20	1.82093E-07	1.21395E-07	3.5763E-05	8.01207E-07	2.91348E-07	9.95439E-07	0	9.59021E-07	2.91348E-07	0	7.07733E-06	8.25486E-07	1.33535E-07	1.45674E-07	0	6.19115E-07	0	6.53105E-06	3.88464E-07	0	1.28679E-06	5.70557E-07	0	1.21395E-07	2.18511E-06	6.06975E-07	1.94232E-07	1.69953E-07	5.58417E-07	1.16539E-06	1.54172E-06	7.76928E-07	4.49162E-07	4.49162E-07	0	0	2.67069E-07	7.2837E-07	6.67673E-07	1.69953E-07	0	4.37022E-07
14	MPB26	m	c	MP	p4	4.859627329	20	4.67511E-07	1.14373E-06	3.16989E-05	1.15208E-06	5.09253E-07	9.76763E-07	1.66968E-06	1.71142E-06	2.17058E-07	0	5.25949E-07	0	2.25407E-07	0	0	0	0	1.20217E-06	4.25769E-07	1.83665E-07	2.54626E-06	5.25949E-07	3.50633E-07	2.03701E-06	5.87728E-06	1.12703E-06	2.72993E-06	9.76763E-07	3.44789E-06	0	8.84931E-07	6.76221E-07	2.27911E-06	5.50995E-07	0	0	0	1.20217E-06	7.01266E-07	6.84569E-07	0	5.50995E-07
15	MPB26	m	c	MP	p4	4.819875776	20	6.19823E-07	1.28569E-05	2.25084E-05	1.95687E-06	2.73608E-06	1.01828E-06	1.94802E-07	3.15224E-06	4.6044E-07	5.31277E-07	1.48758E-06	6.9066E-07	4.51586E-07	7.52643E-07	1.68238E-07	6.64096E-07	0	8.58898E-07	1.85947E-07	3.36476E-07	1.77092E-06	7.0837E-07	1.12454E-06	9.18224E-06	6.19823E-07	1.00057E-06	1.03599E-06	1.5407E-06	1.23079E-06	8.85462E-07	7.26079E-07	8.41189E-07	8.0577E-07	1.94802E-07	3.63039E-07	0	2.74493E-07	7.43788E-07	9.2088E-07	3.09912E-07	4.78149E-07	1.68238E-07
16	MP44	f	i	MP	p4	4.536645963	42	1.30249E-07	1.18961E-06	1.0802E-05	1.99716E-06	1.17225E-06	1.12883E-07	1.20698E-06	8.07547E-07	0	6.51247E-07	3.73382E-07	1.12883E-07	4.42848E-07	5.64414E-07	2.69182E-07	3.64699E-07	0	4.86265E-07	6.07831E-07	1.71061E-06	2.89154E-06	0	1.20264E-05	1.20698E-06	8.85697E-07	2.05794E-06	3.03915E-07	1.16356E-06	6.93796E-06	4.42848E-07	5.64414E-07	6.85981E-07	3.56015E-07	4.68898E-07	0	2.14477E-06	2.24029E-06	1.10278E-06	1.76271E-06	2.25766E-07	0	5.55731E-07
17	MP44	f	i	MP	p4	4.973913043	42	0	1.29438E-06	1.03498E-05	1.82582E-06	1.53116E-06	3.20965E-07	0	9.15538E-07	0	0	1.02603E-06	0	1.07339E-06	5.94574E-07	0	0	3.78843E-07	0	2.89394E-07	0	9.26062E-07	1.07339E-06	2.53615E-06	0	5.47218E-06	1.78372E-06	0	1.9784E-06	1.13127E-06	0	4.68293E-07	3.42011E-07	0	0	5.5248E-07	6.26144E-07	1.88369E-06	3.46221E-06	0	0	0	4.73554E-07
18	MP44	f	i	MP	p4	4.168944099	42	0	7.11902E-06	8.08813E-06	3.73017E-06	1.46281E-06	0	9.14257E-08	3.23038E-07	1.34091E-07	3.83988E-07	1.70661E-07	0	0	0	1.15806E-07	0	1.13977E-06	1.21901E-07	7.86261E-07	9.99588E-07	2.22469E-06	9.44733E-07	1.26777E-06	1.16415E-06	6.49732E-06	9.32542E-07	8.22832E-07	2.64525E-06	3.4498E-06	1.74928E-06	5.36364E-07	1.05444E-06	1.95042E-07	1.15196E-06	4.38844E-07	3.04752E-07	1.08492E-06	4.20558E-07	5.60744E-07	0	2.25517E-07	2.25517E-07
19	MP44	m	i	MP	p4	4.71552795	42	5.85656E-07	2.79716E-06	2.45451E-05	6.11879E-07	9.87748E-07	3.8461E-07	2.44752E-07	0	1.11886E-06	4.28315E-07	9.00336E-07	0	0	2.18528E-07	0	0	7.86702E-07	3.32163E-07	3.93351E-07	8.74113E-07	2.54367E-06	1.86186E-06	2.04542E-06	1.29369E-06	7.1415E-06	6.46844E-07	2.62234E-07	2.9108E-06	2.82338E-06	8.39148E-07	0	6.38102E-07	5.50691E-07	4.72021E-07	0	3.32163E-07	1.04894E-06	1.55592E-06	6.38102E-07	2.44752E-07	0	5.76915E-07
20	MP44	m	i	MP	p4	4.944099379	42	0	2.44096E-06	1.01148E-05	1.34966E-07	5.89995E-07	1.23398E-07	1.19541E-07	8.21366E-07	2.73789E-07	8.63784E-07	4.47317E-07	0	0	1.77384E-07	0	0	1.02189E-06	0	9.10058E-07	0	8.71496E-07	9.37051E-07	5.86139E-07	0	1.63116E-06	8.09797E-07	1.44992E-06	4.558E-06	7.55811E-07	2.08234E-07	0	7.24961E-07	7.78948E-07	4.04899E-07	1.8124E-07	7.09537E-07	5.05159E-07	1.1877E-06	0	1.77384E-07	0	0
21	MP44	f	i	MP	p4	NA	42	0	7.79734E-06	2.22444E-05	2.84058E-06	8.05779E-07	0	7.73223E-07	0	3.9882E-07	0	0	3.33707E-07	3.41846E-07	0	8.54615E-07	1.19646E-06	2.00224E-06	8.46475E-07	0	1.81504E-06	2.71849E-06	0	0	0	8.18802E-06	1.77434E-06	2.3685E-06	3.7603E-06	5.20908E-07	2.98708E-06	6.10439E-07	1.9941E-06	9.68563E-07	5.45326E-07	1.75806E-06	8.38336E-07	1.9941E-06	2.08363E-06	1.10693E-06	5.20908E-07	3.17428E-07	0
22	MPB23	f	c	MP	p4	5.232298137	20	6.64406E-08	5.07796E-07	5.83728E-06	1.25288E-06	6.69152E-07	0	1.42373E-07	1.76068E-06	3.27457E-07	3.1322E-07	5.07796E-07	0	2.18305E-07	1.85084E-07	6.64406E-08	1.80339E-07	1.42373E-07	1.61356E-07	4.27118E-07	0	1.82237E-06	5.17287E-07	5.88474E-07	1.46644E-06	4.55118E-06	1.65152E-06	8.30507E-07	2.05017E-06	2.42508E-06	4.3661E-07	1.12949E-06	6.54914E-07	1.70847E-07	2.61017E-07	1.5661E-07	1.04407E-07	2.56271E-07	2.75254E-06	2.00745E-06	5.64745E-07	1.80339E-07	6.45423E-07
23	MPB23	f	c	MP	p4	5.918012422	20	4.41476E-07	3.50917E-07	8.26918E-05	9.8483E-07	1.13199E-07	0	2.45642E-06	7.35793E-07	2.71677E-07	1.29047E-06	1.26783E-06	2.82997E-07	3.73556E-07	1.35839E-07	0	1.63006E-06	0	5.43355E-07	3.39597E-07	3.28277E-07	7.69752E-07	8.48992E-07	1.24519E-07	3.82612E-06	0	5.09395E-07	2.94317E-07	8.82951E-07	6.56553E-07	1.81118E-07	1.47159E-07	2.94317E-07	2.26398E-07	3.05637E-07	0	1.69798E-07	1.13199E-07	0	0	0	1.58478E-07	1.13199E-07
24	MP44	m	i	MP	p4	3.910559006	42	0	2.15354E-06	3.47521E-05	2.62999E-06	1.24829E-06	1.0196E-06	1.92485E-06	0	0	1.11489E-06	2.85868E-07	6.47968E-07	4.57389E-07	7.90903E-07	0	3.90687E-07	1.29594E-06	3.70676E-06	1.35311E-06	4.4786E-07	4.24038E-06	1.04818E-06	1.48461E-05	3.90687E-07	1.72474E-06	1.53416E-06	2.38224E-07	1.99155E-06	0	1.07677E-06	2.22024E-06	1.07677E-06	1.42934E-07	1.99155E-06	0	1.61039E-06	2.19166E-07	3.04926E-07	0	1.33405E-07	5.4315E-07	0
25	MPB23	m	c	MP	p4	4.675776398	20	4.02321E-07	1.93896E-06	6.19686E-06	5.42015E-07	1.08403E-06	5.92306E-07	0	4.07909E-07	1.39695E-07	9.55512E-07	8.15817E-07	3.52031E-07	4.52611E-07	3.57618E-07	4.63786E-07	4.69374E-07	1.89985E-07	3.85557E-07	5.02901E-07	6.8171E-07	1.6931E-06	1.69869E-06	8.04641E-07	7.48764E-07	4.24113E-06	1.77692E-06	1.59252E-06	3.02858E-06	3.77734E-06	3.35267E-07	1.01698E-06	4.3026E-07	1.31313E-06	8.94046E-07	4.8055E-07	2.29099E-07	1.87191E-06	3.2018E-06	9.16397E-07	0	2.79389E-07	3.40855E-07
26	MP52	m	i	MP	p4	NA	45	0	5.20058E-07	2.06618E-06	4.00585E-06	2.21376E-06	2.53001E-07	1.89751E-07	2.60029E-07	2.8814E-07	0	5.06002E-07	0	0	7.87114E-07	3.65446E-07	9.41726E-07	0	1.11039E-06	5.55197E-07	1.49692E-06	2.92357E-06	1.80615E-06	5.41141E-07	2.93762E-06	5.09516E-06	2.69165E-06	3.8161E-06	8.85504E-07	6.18447E-06	3.64743E-06	5.90336E-07	2.53704E-06	4.14641E-07	2.04509E-06	0	0	1.16662E-06	2.10834E-06	1.25095E-06	1.15256E-06	2.10834E-07	4.91946E-07
27	LRB34	m	c	LR	p4	NA	20	0	3.89229E-05	1.61371E-05	2.60957E-06	2.28338E-06	1.39113E-06	1.06494E-06	1.49667E-06	3.35791E-07	1.9188E-07	5.27671E-07	5.66047E-07	0	6.71581E-07	2.3985E-07	2.01474E-07	3.74167E-07	5.85235E-07	3.45385E-07	5.27671E-07	1.46788E-06	2.12028E-06	2.97415E-07	7.48334E-07	4.68188E-06	1.4487E-06	3.07009E-07	1.82286E-06	1.20885E-06	0	2.11068E-07	5.46859E-07	4.79701E-07	4.41325E-07	2.68633E-07	3.16603E-07	3.93355E-07	1.01697E-06	2.30256E-07	1.24722E-07	0	5.75641E-07
28	LRB34	m	c	LR	p4	NA	20	2.36051E-07	8.55902E-06	3.89047E-06	5.85755E-06	3.63693E-06	8.13064E-07	6.38211E-07	0	0	4.10903E-07	1.28516E-06	1.39882E-07	0	1.13654E-07	3.84675E-07	2.97249E-07	0	5.94498E-07	1.14528E-06	8.74262E-07	3.0774E-06	3.31345E-06	8.48034E-07	2.17691E-06	9.4158E-06	3.05117E-06	1.14528E-06	1.83595E-06	3.45333E-06	7.25637E-07	2.12446E-06	2.47416E-06	1.09283E-06	3.65441E-06	1.84469E-06	5.6827E-07	9.52945E-07	1.10157E-06	7.95578E-07	2.0108E-07	4.37131E-07	6.38211E-07
29	MPB21	f	c	MP	p4	6.077018634	20	8.98534E-08	2.81241E-06	4.80716E-06	2.8214E-06	1.25795E-06	3.14487E-07	3.68399E-07	1.01534E-06	7.54769E-07	3.13588E-06	1.74316E-06	1.03331E-06	1.61736E-07	0	8.89549E-07	0	7.9071E-07	6.739E-07	7.54769E-07	0	3.8008E-06	5.71468E-06	1.07824E-06	9.52446E-07	8.81462E-06	3.3066E-06	6.46944E-07	2.92024E-06	2.35416E-06	1.11418E-06	1.70721E-06	2.84835E-06	1.78808E-06	7.72739E-07	2.6956E-07	4.85208E-07	1.01534E-06	1.15012E-06	5.3912E-07	2.87531E-07	3.95355E-07	1.59041E-06
30	LR32	m	i	LR	p4	4.313043478	31	0	2.17602E-05	5.02834E-06	3.27171E-06	3.74747E-06	1.77858E-06	1.11253E-06	9.73463E-07	2.85452E-07	0	7.46566E-07	2.41536E-07	2.70813E-07	3.65964E-07	0	1.31747E-07	1.0247E-07	6.73373E-07	3.36687E-07	7.83162E-07	1.55901E-06	2.31289E-06	9.73463E-07	6.66054E-07	5.14545E-06	3.0375E-06	3.22048E-07	1.14913E-06	1.11253E-06	8.19759E-07	1.9762E-07	7.75843E-07	3.36687E-07	4.09879E-07	1.75663E-07	3.07409E-07	0	5.26988E-07	2.19578E-07	1.0247E-07	1.24428E-07	3.36687E-07
31	MP54	f	i	MP	p4	4.119254658	28	0	2.07265E-06	1.06517E-05	4.59403E-07	3.14103E-06	1.21795E-06	2.93804E-06	2.88462E-07	8.86754E-07	2.13676E-07	5.24574E-06	1.46368E-06	2.88462E-07	0	1.92308E-07	3.80343E-06	0	3.06625E-06	0	1.38889E-07	1.46368E-06	4.91454E-07	1.17522E-07	4.33762E-06	2.02992E-07	4.27351E-07	4.38035E-07	4.05984E-07	2.01924E-06	1.61325E-06	1.04701E-06	1.55983E-06	3.20514E-07	5.98292E-07	0	5.98292E-07	1.17522E-07	1.22864E-06	1.34616E-06	0	2.02992E-07	5.66241E-07
32	LR32	m	i	LR	p4	3.140372671	31	2.46726E-07	1.79758E-06	3.43067E-06	2.58475E-07	2.76098E-06	1.42161E-06	1.02215E-06	2.18529E-06	9.2816E-07	4.93452E-07	4.69955E-07	1.04565E-06	1.40986E-07	1.02215E-06	1.40986E-07	3.75964E-07	2.23228E-07	3.05471E-07	4.46457E-07	8.81165E-07	1.03508E-05	1.60959E-06	5.51022E-06	2.20879E-06	1.5626E-06	1.77408E-06	2.15004E-06	1.99731E-07	1.95031E-06	4.1121E-07	1.21013E-06	3.0782E-06	2.0678E-06	1.36287E-06	1.15139E-06	5.52197E-07	2.58475E-07	3.55991E-06	2.72574E-06	0	3.05471E-07	1.0574E-06
33	MPB23	m	c	MP	p4	4.462111801	20	4.45422E-07	3.25445E-06	1.51515E-05	2.54321E-06	5.81922E-07	2.01158E-07	0	5.24448E-07	1.65237E-07	5.24448E-07	6.68133E-07	7.25607E-07	2.87369E-07	8.04633E-07	0	8.62107E-08	7.18422E-08	1.0489E-06	2.15527E-07	0	1.60927E-06	2.72282E-06	1.3219E-06	9.26765E-07	4.49014E-06	1.96129E-06	1.41529E-06	1.25724E-06	3.52745E-06	1.96129E-06	1.3219E-06	1.092E-06	9.6987E-07	6.25027E-07	8.54923E-07	1.00579E-07	1.42248E-06	1.68111E-06	1.10637E-06	7.90265E-07	3.80764E-07	5.60369E-07
34	LR32	m	i	LR	p4	3.985093168	31	2.16349E-07	5.36546E-06	1.74316E-06	7.72675E-07	1.36609E-06	1.65662E-06	1.44027E-06	3.43686E-06	4.45061E-07	1.00139E-06	8.8394E-07	5.19238E-07	2.28712E-07	0	4.20335E-07	2.47256E-07	1.17447E-07	6.30503E-07	1.42172E-07	1.05084E-07	1.87915E-06	1.75552E-06	1.00757E-06	1.30428E-06	4.72259E-06	1.9286E-06	9.2721E-08	2.70745E-06	1.10647E-06	8.03582E-07	4.07973E-07	4.14154E-07	0	8.96303E-07	2.658E-07	0	1.27955E-06	1.41554E-06	4.45061E-07	1.16828E-06	3.9561E-07	6.30503E-07
35	LR32	f	i	LR	p4	4.809937888	31	0	2.6863E-06	2.81422E-06	5.43656E-07	1.05533E-06	2.85686E-06	3.07006E-06	1.06599E-07	8.10154E-07	5.54316E-07	6.60915E-07	2.14264E-06	7.03555E-07	1.96143E-06	3.51777E-07	0	2.45178E-07	0	0	0	2.38782E-06	7.35535E-07	4.69037E-07	2.23858E-07	4.15737E-06	6.82235E-07	2.13198E-07	9.48733E-07	1.46041E-06	3.30458E-07	6.50255E-07	9.06094E-07	6.28936E-07	6.28936E-07	8.74114E-07	8.63454E-07	5.64976E-07	1.08731E-06	7.67515E-07	7.99494E-07	2.13198E-07	6.60915E-07
36	MP43	m	i	MP	p4	4.467080745	6	8.71011E-08	1.56782E-07	1.79602E-05	1.04521E-06	2.70884E-06	7.22939E-07	0	3.65825E-07	5.31317E-07	5.13897E-07	1.32394E-06	1.48072E-07	2.61303E-07	9.75532E-07	0	1.65492E-07	3.65825E-07	3.13564E-07	5.31317E-07	0	1.93364E-06	2.0643E-06	2.78724E-07	7.9262E-07	4.25924E-06	6.35838E-07	1.41975E-06	7.14229E-07	1.60266E-06	2.43883E-07	1.15844E-06	1.21942E-06	4.09375E-07	1.10618E-06	1.56782E-07	9.49402E-07	8.1875E-07	2.674E-06	8.36171E-07	1.21942E-07	1.82912E-07	6.61968E-07
37	MP54	m	i	MP	p4	NA	28	8.90234E-08	4.62922E-06	2.5269E-06	1.36274E-06	2.56114E-06	3.83485E-07	8.21755E-08	6.16316E-07	2.60222E-07	1.27372E-06	8.49146E-07	3.15006E-07	1.64351E-07	4.24573E-07	4.99901E-07	3.42398E-07	1.171E-06	6.09468E-07	2.72549E-06	3.21854E-07	2.54744E-06	3.87594E-06	2.25983E-07	1.65721E-06	8.5531E-06	1.73253E-06	2.6707E-07	2.98571E-06	2.84875E-06	1.45861E-06	6.91643E-07	6.57404E-07	5.82076E-07	1.56818E-06	6.43708E-07	1.50655E-07	1.22578E-06	9.86105E-07	7.60123E-07	4.58813E-07	1.23263E-07	6.91643E-07
39	MP41	f	i	MP	p4	5.028571429	18	2.84198E-07	1.13679E-06	4.10824E-05	5.84184E-07	7.42072E-07	5.52607E-07	2.21043E-07	1.121E-06	7.10494E-06	9.15748E-07	7.79965E-06	2.08412E-06	6.78917E-07	2.05254E-07	1.57888E-07	0	0	0	3.7893E-07	1.73676E-07	3.12617E-06	7.42072E-07	9.78903E-07	3.31564E-07	1.57888E-06	8.68382E-07	2.84198E-07	0	1.65782E-06	5.52607E-07	4.73663E-07	1.23152E-06	2.99986E-07	2.49462E-06	2.21043E-07	1.73676E-07	8.99959E-07	4.57874E-07	9.47326E-07	1.57888E-07	4.10508E-07	6.15762E-07
40	MPB21	m	c	MP	p4	4.163975155	20	0	7.59975E-07	2.12891E-06	2.26044E-06	2.87427E-07	1.70507E-07	9.25611E-08	9.30483E-07	6.82029E-08	1.02304E-06	3.5563E-07	1.75379E-07	0	0	8.28178E-08	4.82292E-07	5.6511E-07	6.08955E-07	0	5.21265E-07	6.77158E-07	2.14839E-06	4.04346E-07	7.21977E-06	9.25611E-07	8.28178E-07	5.84596E-07	6.77158E-07	6.57671E-07	5.69982E-07	7.40489E-07	2.33839E-07	1.70507E-07	1.19842E-06	1.70507E-07	1.31534E-07	6.33313E-07	3.264E-07	2.63068E-07	0	8.76895E-08	1.21791E-07
41	MP42	m	i	MP	p4	NA	20	0	3.03051E-07	2.13348E-05	4.54577E-07	1.05058E-06	2.3537E-06	0	4.04068E-07	2.26278E-06	3.33356E-07	3.99017E-06	1.192E-06	4.24272E-07	1.11119E-07	2.22237E-07	1.01017E-07	2.82848E-07	2.20217E-06	0	2.12136E-07	1.03643E-05	3.23255E-07	1.37383E-06	4.24272E-07	1.61627E-07	7.27323E-07	2.82848E-07	1.51526E-07	2.00014E-06	2.82848E-07	3.93966E-07	1.34353E-06	6.76814E-07	1.24251E-06	1.41424E-07	4.1417E-07	4.54577E-07	9.29357E-07	1.45465E-06	5.45492E-07	2.22237E-07	1.11119E-06
42	LR13	m	i	LR	p4	4.094409938	29	8.63117E-07	1.87041E-05	4.55098E-06	7.41496E-06	3.4917E-06	2.15779E-06	8.23885E-07	1.94201E-06	6.47338E-07	3.27592E-06	1.73604E-06	1.37314E-06	2.55012E-07	8.43501E-07	1.03966E-06	9.80815E-08	5.2964E-07	1.0789E-07	9.80815E-08	4.31559E-07	1.74585E-06	1.24564E-06	1.57911E-06	1.10832E-06	8.79791E-06	9.51391E-07	6.86571E-07	2.15779E-06	2.01067E-06	6.17914E-07	1.82432E-06	8.72926E-07	1.86355E-07	1.47122E-07	4.02134E-07	1.66739E-07	8.63117E-07	1.12794E-06	3.23669E-07	5.00216E-07	2.6482E-07	1.40257E-06
43	LRB24	m	c	LR	p4	4.442236025	10	4.65699E-07	7.85129E-06	2.70237E-06	3.50914E-06	2.4728E-06	7.14946E-07	5.3129E-07	1.63979E-07	3.47634E-07	1.84968E-06	2.0071E-06	2.49247E-07	3.8043E-07	5.77204E-07	5.64086E-07	8.52688E-08	6.36237E-07	1.96774E-07	6.03441E-07	5.11613E-07	1.6529E-06	9.44516E-07	1.29215E-06	1.01667E-06	6.31645E-06	8.98602E-07	1.29871E-06	2.2957E-06	1.8628E-06	1.77753E-06	3.67312E-07	5.18172E-07	2.23011E-07	6.36237E-07	0	5.44409E-07	1.14129E-06	1.28559E-06	6.36237E-07	2.75484E-07	4.06667E-07	9.31398E-07
44	MPB24	f	c	MP	p4	5.277018634	20	2.50519E-07	3.568E-07	6.14152E-06	5.8075E-06	1.71568E-06	2.80885E-07	8.35065E-08	1.60181E-06	4.09941E-07	0	8.42656E-07	7.5915E-08	9.86895E-08	1.45757E-06	2.88477E-07	0	1.67013E-07	8.80614E-07	1.74604E-07	2.35336E-07	3.5756E-06	1.4272E-06	2.45965E-06	4.63081E-07	9.57288E-06	8.65431E-07	1.16909E-06	2.27745E-07	3.36303E-06	4.47898E-07	6.98418E-07	1.11595E-06	1.07799E-06	7.89516E-07	6.0732E-07	9.56529E-07	1.74604E-06	2.12562E-06	1.88269E-06	1.44238E-07	2.35336E-07	1.6094E-06
45	LRB24	f	c	LR	p4	5.470807453	10	1.48703E-07	4.29586E-07	3.16406E-06	6.46857E-06	4.87414E-07	5.12198E-07	0	9.00477E-07	0	0	1.48703E-07	0	1.40441E-07	5.12198E-07	3.63495E-07	0	8.59171E-07	7.93081E-07	0	7.02207E-07	3.05667E-06	8.62476E-06	1.04092E-06	3.38712E-07	9.65741E-06	3.37059E-06	6.93946E-07	2.96579E-06	3.56886E-06	5.20459E-07	1.15658E-07	2.22228E-06	1.75965E-06	1.0244E-06	1.54486E-06	4.79153E-07	2.61882E-06	4.37847E-07	4.62631E-07	5.70027E-07	0	1.65225E-06
46	LRB24	f	c	LR	p4	5.759006211	10	0	1.73731E-06	8.86628E-07	6.35017E-07	1.1622E-06	1.62948E-06	1.19815E-07	2.63592E-07	0	6.82943E-07	2.82762E-06	2.7797E-06	5.15203E-07	3.59444E-07	0	1.55759E-07	1.6774E-07	5.22392E-06	3.35481E-07	5.03221E-07	3.00735E-06	5.93082E-06	1.28202E-06	9.70498E-07	5.60732E-06	1.1622E-06	3.47462E-07	8.62665E-07	1.6774E-06	6.11054E-07	4.31332E-07	1.83316E-06	1.66542E-06	1.04239E-06	1.10229E-06	0	6.70962E-07	1.86911E-06	9.58517E-07	0	3.95388E-07	1.97694E-06
47	LR13	m	i	LR	p4	4.780124224	29	0	1.39686E-05	3.76291E-06	2.00794E-06	1.02769E-06	1.05931E-06	4.98033E-07	6.8776E-07	5.77086E-07	9.01202E-07	6.64044E-07	2.8459E-07	1.58106E-07	8.77486E-07	2.21348E-07	0	4.1898E-07	3.39927E-07	1.89727E-07	1.00397E-06	2.18186E-06	3.8973E-06	4.98033E-07	2.07118E-06	1.37078E-05	2.19767E-06	2.8459E-07	1.84193E-06	1.84984E-06	5.05938E-07	2.6878E-06	1.26485E-07	6.95665E-07	1.13836E-06	4.42696E-07	9.8816E-07	5.61275E-07	6.00801E-07	5.13843E-07	0	3.87359E-07	6.95665E-07
48	LR13	f	i	LR	p4	5.167701863	29	3.27729E-07	2.60354E-05	4.08518E-06	9.06971E-07	3.88702E-07	1.27281E-06	4.42053E-07	1.31092E-06	7.6216E-08	9.9843E-07	7.01187E-07	9.45079E-07	3.04864E-07	1.54719E-06	0	1.75297E-07	7.92647E-07	5.48755E-07	2.89621E-07	3.58215E-07	2.01972E-06	1.09751E-06	9.90808E-07	9.62608E-06	3.65837E-07	4.95404E-07	6.09728E-07	2.15691E-06	1.02129E-06	1.37189E-06	1.9054E-07	1.37189E-07	7.6216E-07	7.24052E-07	2.59134E-07	2.74378E-07	6.70701E-07	3.04864E-07	9.14592E-08	1.98162E-07	0	6.85944E-07
49	LR13	f	i	LR	p4	5.411180124	29	0	0.000112981	0.000263719	0	0	0	0	0	0	0	0	0	0	0	0	0	0	0	0	0	0	0	0	0	0	0	0	0	0	0	0	0	0	0	0	0	0	0	0	0	0	0
50	LR13	f	i	LR	p4	5.247204969	29	4.97498E-07	6.44945E-06	7.75088E-07	2.65693E-06	5.8402E-07	5.15524E-07	4.57843E-07	0	0	3.96557E-07	0	3.42481E-07	0	0	2.9201E-07	0	0	0	0	3.17245E-07	1.72322E-06	2.19548E-06	8.18349E-07	7.53458E-07	0	4.00883E-06	5.47969E-07	1.58623E-06	8.6161E-07	9.26501E-07	2.12699E-07	3.53296E-07	5.29944E-07	3.53296E-07	6.0565E-07	2.23514E-07	3.71321E-07	1.57541E-06	2.37934E-07	6.23676E-07	0	2.30724E-07
51	LR13	m	i	LR	p4	NA	29	0	1.28575E-06	0	7.96338E-06	3.13835E-06	0	0	1.68669E-06	0	2.00467E-06	0	0	0	2.3503E-06	0	0	0	0	1.74199E-06	2.19822E-06	1.10049E-05	4.78356E-06	2.93097E-06	3.62223E-06	9.95422E-07	1.93693E-05	1.32723E-06	1.39774E-05	9.19383E-06	3.73283E-06	4.43793E-06	1.58991E-06	0	3.06922E-06	0	0	3.63606E-06	1.30787E-05	1.47931E-06	2.68211E-06	0	0
52	LR13	m	i	LR	p4	4.27826087	29	2.2406E-07	2.62691E-07	3.58495E-06	2.80461E-06	2.22514E-06	3.09048E-07	3.78584E-07	4.17215E-07	3.94036E-07	1.50661E-06	1.23619E-06	6.79905E-07	3.16774E-07	0	5.4856E-07	0	9.27144E-07	4.48119E-07	0	7.57167E-07	3.12138E-06	2.596E-06	2.99004E-06	4.48119E-07	1.32891E-06	5.80237E-06	4.24941E-07	5.39288E-06	3.87082E-06	2.54964E-07	0	2.22514E-06	3.70857E-07	6.56727E-07	4.17215E-07	0	9.58048E-07	2.32558E-06	7.18536E-07	1.73067E-06	1.25937E-06	1.69976E-07
53	MP45	m	i	MP	p4	NA	7	9.97037E-08	0	7.52763E-07	1.43075E-06	8.27541E-07	0	0	0	6.28134E-07	1.23134E-06	5.63326E-07	0	0	4.38696E-07	0	0	9.97037E-07	1.04689E-07	4.63622E-07	1.09674E-06	7.07896E-07	8.62437E-07	2.019E-06	6.28134E-07	4.51159E-06	1.78968E-06	8.42497E-07	3.63919E-06	2.95622E-06	0	5.384E-07	1.11668E-06	0	1.22137E-06	4.18756E-07	2.44274E-07	7.87659E-07	2.13366E-06	6.18163E-07	3.34007E-07	0	0
54	MP45	m	i	MP	p4	4.094409938	7	0	0	1.32122E-07	9.71093E-07	8.32366E-07	1.12303E-07	2.04788E-07	1.03715E-06	5.2188E-07	1.80346E-06	7.33274E-07	6.14365E-07	1.71758E-07	0	5.2188E-07	0	1.03055E-06	2.11394E-06	3.63334E-07	7.3988E-07	1.1957E-06	3.42855E-06	5.2188E-07	2.04788E-07	4.27413E-06	1.29479E-06	1.09E-06	2.42443E-06	1.88934E-06	1.01734E-06	6.27577E-07	2.33855E-06	1.87613E-06	9.24851E-08	2.37819E-07	3.10486E-07	6.7382E-07	1.44673E-06	1.43352E-06	7.92729E-08	0	5.48304E-07
55	MP45	m	i	MP	p4	4.263354037	7	0	0	2.94109E-06	1.99928E-06	2.31322E-07	2.31322E-07	0	0	7.97233E-07	2.8089E-07	2.31322E-07	0	0	0	0	0	0	0	1.61099E-07	4.95689E-07	2.22234E-06	3.47395E-06	1.48294E-06	0	1.03392E-05	1.4912E-06	7.55926E-07	1.52837E-06	1.16487E-06	4.17205E-07	8.3854E-07	2.8089E-07	9.78986E-07	0	0	1.6523E-07	3.67636E-07	1.22683E-06	4.70905E-07	0	0	5.90696E-07
56	MP45	m	i	MP	p4	4.188819876	7	0	3.80958E-07	0	1.81748E-06	9.36521E-07	0	0	0	0	1.46827E-07	0	0	0	0	0	0	0	0	2.53972E-07	5.95246E-07	2.25797E-06	3.74211E-06	1.00001E-06	9.30965E-06	9.28584E-07	1.57145E-06	3.17465E-07	3.2937E-06	2.64686E-06	8.2144E-07	4.08736E-07	6.19056E-07	3.01591E-07	1.29764E-06	0	0	3.21433E-07	5.635E-07	5.43658E-07	0	0	3.17465E-07
57	MP45	f	i	MP	p4	4.978881988	7	3.67596E-07	2.15009E-07	0	2.26106E-06	9.08586E-07	1.52587E-07	3.86323E-06	9.3633E-07	9.57137E-07	8.2397E-06	3.81468E-06	1.19989E-06	4.71633E-07	5.13247E-07	4.71633E-07	8.60036E-07	2.8506E-06	9.71008E-07	3.25981E-07	8.531E-07	3.25981E-06	7.21321E-07	1.61604E-06	8.53794E-06	3.6066E-07	1.1236E-06	9.98752E-07	2.0738E-06	1.24844E-06	4.09211E-07	1.19295E-06	6.38091E-07	2.77431E-07	6.51963E-07	1.8033E-07	3.95339E-07	1.66459E-07	2.08073E-07	1.8033E-07	0	5.82605E-07	7.49064E-07
58	MP53	m	i	MP	p4	3.542857143	38	5.88051E-07	2.36654E-07	6.91318E-06	5.66536E-06	9.32275E-07	8.46219E-07	0	8.5339E-07	3.44225E-07	3.22711E-07	2.72511E-06	7.31477E-07	4.30281E-07	0	2.29483E-07	1.43427E-07	2.00798E-07	1.36973E-06	3.44225E-07	4.44624E-07	2.66057E-06	1.18327E-06	1.55618E-06	1.09722E-06	3.37053E-07	3.9299E-06	1.18327E-06	4.8048E-07	1.57053E-06	6.81278E-07	3.44225E-07	4.01595E-07	2.79683E-07	4.51795E-07	0	0	7.88848E-07	4.58966E-07	6.02393E-07	0	0	1.00399E-06
59	MP53	m	i	MP	p4	3.701863354	38	0	1.89313E-07	5.33758E-06	1.43037E-06	6.20526E-07	0	0	3.94402E-07	0	4.0492E-07	8.41391E-07	5.78457E-08	6.83631E-08	6.99407E-07	1.68278E-07	5.78457E-08	1.31993E-06	2.89228E-07	0	0	1.16217E-06	0	1.02597E-05	1.95098E-06	1.84054E-07	7.06769E-06	7.09924E-07	1.30416E-06	4.94317E-07	5.88974E-07	0	6.20526E-07	2.62935E-07	4.20696E-07	3.2078E-07	4.4173E-07	8.15098E-07	7.15183E-07	2.68194E-07	1.73537E-07	4.62765E-07	4.25954E-07
60	LRB24	f	c	LR	p4	5.719254658	10	1.18125E-07	0	2.09672E-06	3.32227E-06	2.6652E-06	8.8594E-08	0	7.38283E-08	1.18125E-07	0	0	2.43633E-07	3.17462E-07	8.19494E-07	0	1.99336E-07	1.07051E-06	1.47657E-07	0	4.79884E-07	6.9251E-06	4.23774E-06	1.27723E-06	2.14102E-07	4.57736E-07	9.69366E-06	1.26246E-06	1.32153E-06	4.474E-06	7.38283E-07	7.60432E-07	4.79884E-07	1.81618E-06	4.72501E-07	1.37321E-06	1.69805E-06	7.8258E-07	2.50278E-06	6.93986E-07	4.79884E-07	3.3961E-07	4.00149E-06
61	LRB24	m	c	LR	p4	4.298136646	10	1.5358E-07	2.66173E-05	5.17851E-06	5.42328E-07	7.87095E-07	1.44461E-06	1.15185E-07	1.24783E-07	0	2.83162E-07	2.59166E-07	7.19904E-08	4.79936E-08	0	8.63885E-08	0	4.65538E-07	9.11879E-08	1.39182E-07	3.16758E-07	4.22344E-07	0	4.03146E-07	3.07159E-07	7.19904E-08	2.37089E-06	7.67898E-08	6.14318E-07	2.92761E-07	3.55153E-07	2.49567E-07	1.4878E-07	1.82376E-07	1.24783E-07	0	1.39182E-07	1.58379E-07	2.35169E-07	0	5.2793E-08	1.24783E-07	1.87175E-07
62	MP55	m	i	MP	p4	3.572670807	61	0	4.74719E-06	2.45098E-05	2.26506E-07	1.60442E-06	1.14197E-06	5.75703E-07	4.90763E-07	1.88755E-06	3.39759E-07	2.68032E-06	1.63273E-06	2.9257E-07	2.26506E-07	1.22691E-07	3.02008E-07	1.32128E-07	2.25562E-06	4.43574E-07	0	2.0763E-06	6.60642E-07	4.34136E-07	7.5502E-07	3.45422E-06	2.83132E-07	4.15261E-07	2.17068E-07	1.87811E-06	4.34136E-07	6.41767E-07	1.98193E-06	3.11446E-07	7.64457E-07	0	1.69879E-07	1.88755E-07	1.81205E-06	7.5502E-07	6.88955E-07	1.03815E-07	1.14197E-06
63	MP55	f	i	MP	p4	4.486956522	61	0	1.54871E-07	4.93309E-06	3.65313E-06	7.15138E-07	7.28803E-08	0	2.18641E-07	5.92153E-08	4.05397E-07	1.79012E-06	1.82201E-07	0	0	6.46813E-07	0	1.82201E-07	1.04765E-07	0	6.92363E-07	1.45761E-06	9.15559E-07	3.55292E-07	6.74143E-07	7.92573E-06	7.51578E-07	9.74774E-07	7.37913E-07	1.39384E-06	0	2.64191E-07	3.73512E-07	5.42047E-07	3.32516E-07	5.73933E-07	1.83567E-06	8.24459E-07	3.64402E-07	5.92153E-07	3.82622E-07	1.86756E-07	7.15138E-07
64	MP55	f	i	MP	p4	3.850931677	61	2.65281E-07	3.11417E-07	2.99306E-06	1.8512E-06	6.97805E-07	1.01499E-06	1.67242E-07	1.82813E-06	5.76698E-07	1.96077E-07	5.05188E-06	0	3.11417E-07	7.09339E-07	3.69087E-07	3.80621E-07	1.96077E-07	4.67126E-07	1.73009E-07	0	2.32986E-06	8.53513E-07	9.63086E-07	7.20873E-06	1.2226E-06	6.86271E-07	1.60899E-06	5.24795E-07	2.29526E-06	5.5363E-07	1.06112E-06	9.57319E-07	5.30562E-07	1.10726E-06	8.65047E-08	6.17067E-07	8.13145E-07	1.19377E-06	1.25144E-06	2.76815E-07	1.55709E-07	1.2572E-06
65	MP55	m	i	MP	p4	3.269565217	61	8.09256E-08	3.12141E-07	3.44512E-06	5.66479E-07	3.46824E-07	0	6.87867E-07	3.29483E-07	9.24864E-07	7.16769E-07	6.01161E-07	3.06361E-07	7.80354E-07	8.90181E-07	3.81506E-07	1.28325E-06	2.91332E-06	2.31216E-07	1.1503E-06	0	3.37575E-06	8.09256E-07	5.37577E-07	9.54344E-06	3.87287E-07	1.13874E-06	8.95962E-07	3.10985E-06	2.10406E-06	6.06942E-07	1.19654E-06	4.3931E-07	3.87287E-07	8.32377E-07	2.02314E-07	5.72259E-07	1.05781E-06	4.21969E-07	6.87867E-07	3.29483E-07	1.38151E-06	9.53765E-07
66	LRB23	f	c	LR	p4	5.957763975	10	0	1.06299E-06	9.13174E-07	6.84881E-07	1.82635E-06	5.636E-07	1.78354E-07	4.7799E-07	1.29129E-06	4.92258E-07	1.70507E-06	8.56101E-08	1.24848E-06	0	7.13417E-08	2.35428E-07	1.49818E-07	0	4.70855E-07	2.49696E-07	3.17471E-06	5.99271E-07	1.25561E-06	1.27702E-06	0	4.00941E-06	4.70855E-07	2.28294E-07	2.71099E-06	2.14025E-07	1.7122E-07	2.34714E-06	3.3602E-06	5.13661E-07	2.78233E-07	8.67516E-06	4.15209E-06	1.3983E-06	2.08318E-06	3.28172E-07	3.35306E-07	3.79538E-06
67	MPB23	m	c	MP	p4	4.332919255	20	0	1.03659E-05	1.64242E-06	4.54507E-07	1.43067E-06	6.40442E-07	0	2.68573E-07	7.64399E-07	7.74729E-07	2.89232E-07	1.29121E-07	1.8077E-07	4.90661E-07	3.20221E-07	4.95826E-07	9.40004E-07	2.01429E-07	2.11759E-07	1.29121E-07	1.911E-06	7.95388E-07	6.14618E-07	4.75167E-07	1.2499E-06	6.1875E-06	0	1.17759E-06	1.63209E-06	7.90223E-07	9.40004E-07	0	5.16486E-07	3.7187E-07	5.37145E-07	0	1.06396E-06	1.36352E-06	3.04727E-07	1.65275E-07	2.47913E-07	9.60663E-07
68	MP61	f	i	MP	p4	4.983850932	9	8.0361E-08	4.03266E-06	1.78767E-05	1.02278E-07	5.99054E-07	2.14052E-06	3.72583E-07	4.16416E-07	1.28578E-06	6.57499E-07	1.22441E-05	4.52944E-07	7.15943E-07	0	1.60722E-07	0	7.30554E-08	0	1.9725E-07	0	1.7168E-06	2.33777E-07	7.30554E-08	2.77611E-07	2.33777E-07	1.95058E-06	2.55694E-07	8.76665E-08	5.84443E-07	3.65277E-07	1.75333E-07	3.50666E-07	3.65277E-07	3.28749E-07	7.45165E-07	8.98582E-07	1.38805E-07	5.25999E-07	4.60249E-07	8.0361E-08	0	9.57026E-07
69	LRB33	m	c	LR	p4	4.099378882	20	1.71917E-07	3.31554E-07	1.07448E-06	2.2779E-06	9.02565E-07	2.22878E-06	9.20984E-08	5.7715E-07	3.92953E-07	5.7101E-07	6.75389E-08	1.32622E-06	1.78057E-07	3.43834E-07	1.59637E-07	5.28031E-07	3.31554E-07	8.16606E-07	4.23653E-06	3.00855E-07	1.14202E-06	1.27894E-05	4.17513E-07	6.87668E-07	1.47358E-07	5.10839E-06	6.44689E-07	2.82435E-07	2.51736E-06	4.35933E-07	1.98933E-06	1.96477E-07	5.7715E-07	6.0785E-07	6.38549E-07	3.49974E-07	5.34171E-07	1.63935E-06	1.51041E-06	3.13135E-07	2.64016E-07	1.04992E-06
70	MP54	f	i	MP	p4	5.137888199	28	0	2.2487E-07	7.73817E-07	2.77781E-07	6.01858E-07	4.82809E-07	6.61382E-08	1.48811E-06	8.39955E-07	3.43919E-07	4.2593E-06	9.92073E-07	5.15878E-07	0	2.97622E-07	1.65346E-07	4.16671E-07	1.82541E-06	1.91801E-07	0	1.8188E-06	6.61382E-07	5.55561E-07	5.22492E-07	3.59131E-06	1.13758E-06	5.55561E-07	2.64553E-07	3.86909E-06	5.09264E-07	5.15878E-07	1.56086E-06	4.10057E-07	9.45777E-07	4.69581E-07	3.96829E-07	8.92866E-07	2.37436E-06	2.42727E-06	2.18256E-07	0	9.39163E-07
71	LRB33	m	c	LR	p4	4.178881988	20	4.19208E-07	5.15486E-05	5.91083E-06	3.77287E-06	3.95452E-06	4.89075E-07	0	4.55539E-06	1.36941E-06	2.66895E-06	4.77897E-06	1.87246E-06	3.63313E-07	0	7.68547E-07	0	0	0	1.70478E-06	8.24441E-07	1.06199E-06	2.62703E-06	9.92124E-07	0	1.19334E-05	9.08283E-07	1.81657E-06	1.50915E-06	1.07597E-06	1.11789E-06	6.70732E-07	0	8.38415E-07	0	1.07597E-06	6.98679E-07	0	0	0	0	2.65498E-07	2.26372E-06
72	LRB32	m	c	LR	p4	4.849689441	20	0	1.39316E-06	2.84913E-06	1.47595E-06	7.99356E-07	0	0	5.24149E-06	0	2.74065E-07	0	7.2513E-07	0	0	6.19501E-07	0	0	0	7.62243E-07	3.28307E-07	9.42098E-07	7.79372E-07	3.56855E-07	0	3.83976E-06	2.25533E-07	3.31162E-07	1.1191E-06	7.76517E-07	3.99678E-07	0	3.42581E-07	0	0	3.45436E-07	0	0	3.54E-07	3.73984E-07	0	0	9.16404E-07
73	LRB32	f	c	LR	p4	4.655900621	20	0	3.18559E-06	8.48407E-06	7.72018E-07	2.10476E-06	2.1454E-06	5.52602E-07	8.3703E-07	1.64968E-06	7.15132E-07	4.01449E-06	1.73907E-06	6.58247E-07	5.1197E-07	2.76301E-07	2.27542E-07	3.57566E-07	5.20096E-07	6.02986E-06	2.27542E-07	2.62486E-06	4.61585E-06	3.2506E-07	5.43663E-06	3.81946E-07	1.51153E-06	6.90753E-07	1.8691E-07	2.2998E-06	2.68175E-07	4.46958E-07	1.43026E-06	1.55216E-06	7.39512E-07	9.02042E-07	1.83659E-06	9.34548E-07	1.82846E-06	4.95717E-07	3.81946E-07	5.68855E-07	1.69031E-06
74	LRB32	f	c	LR	p4	5.311801242	20	1.10604E-06	1.18727E-07	2.00586E-06	1.11853E-06	1.01855E-06	0	5.74889E-07	0	3.74928E-07	1.51221E-06	0	1.5622E-06	6.12382E-07	1.0498E-06	0	0	4.93655E-07	0	1.81215E-07	7.49856E-07	6.31129E-07	5.49894E-07	6.2488E-07	1.66218E-06	2.29956E-06	3.21813E-06	5.49894E-07	3.68679E-06	1.0373E-06	2.62449E-07	1.0248E-06	0	0	4.06172E-07	5.43645E-07	7.87348E-07	0	9.8731E-07	0	3.34311E-06	6.93616E-07	2.74947E-07
75	LRB24	f	c	LR	p4	4.82484472	10	1.53083E-06	2.1196E-06	7.72282E-06	2.4925E-06	2.62007E-06	1.04018E-06	7.16348E-07	3.38548E-06	5.88779E-07	6.61395E-06	8.14478E-07	9.51859E-07	6.77096E-07	3.14015E-07	0	4.71023E-07	0	6.96722E-07	1.11868E-06	1.79578E-06	1.364E-06	1.04018E-06	2.62007E-06	1.53083E-06	3.29716E-06	8.05646E-06	0	4.87705E-06	3.87613E-06	6.47657E-07	6.10368E-06	2.36493E-06	0	5.10275E-07	8.14478E-07	1.21681E-06	1.11868E-06	1.2855E-06	1.19718E-06	1.25606E-06	2.30605E-06	4.31771E-07
76	LRB24	m	c	LR	p4	4.263354037	10	4.44423E-07	3.46375E-06	9.5024E-06	4.58168E-07	1.35618E-06	2.70319E-07	2.79482E-07	5.86455E-07	3.66534E-07	1.36076E-06	4.53586E-07	2.97809E-07	7.69722E-07	3.11554E-07	1.60359E-07	4.53586E-07	4.49004E-07	1.23705E-07	2.65737E-07	7.51395E-07	5.40638E-07	1.46614E-07	9.34662E-07	1.20956E-06	6.13945E-07	5.5255E-06	4.26096E-07	6.59761E-07	1.05379E-07	1.8006E-06	1.65399E-06	4.44423E-07	4.71913E-07	2.47411E-07	5.31475E-07	1.05379E-07	8.70519E-08	5.81873E-07	0	0	2.56574E-07	2.01594E-07
77	MP62	m	i	MP	p4	3.582608696	53	1.50203E-07	2.22301E-07	1.51405E-06	3.24439E-06	1.58615E-06	7.26983E-07	1.62219E-07	7.26983E-07	6.00813E-07	9.25252E-07	2.64358E-07	4.98675E-07	1.32179E-07	5.94805E-07	5.52748E-07	3.78512E-07	3.24439E-07	3.24439E-07	9.85333E-07	1.21364E-06	9.85333E-07	5.22707E-07	1.6282E-06	8.41138E-08	1.47199E-06	7.53419E-06	8.17105E-07	2.64958E-06	1.14755E-06	2.88991E-06	2.07881E-06	4.56618E-07	3.12423E-07	6.84927E-07	0	6.18837E-07	2.64358E-07	4.5061E-07	4.32585E-07	5.04683E-07	7.6904E-07	4.26577E-07
78	MP54	m	i	MP	p4	4.10931677	28	0	1.24295E-06	5.87717E-06	2.54729E-06	3.45265E-06	1.18157E-06	0	2.19435E-06	5.98459E-07	1.31968E-06	6.88995E-06	2.28642E-06	0	2.14831E-07	2.91557E-07	7.97945E-07	1.07416E-06	6.03062E-06	8.59325E-07	4.60353E-07	3.75955E-06	1.47313E-06	3.92834E-06	1.30433E-06	3.05367E-06	1.37646E-05	9.40654E-06	3.89765E-06	3.39127E-06	4.57284E-06	1.44244E-06	3.98972E-06	3.89765E-06	1.99486E-06	2.05624E-06	1.01278E-06	2.90022E-06	3.40661E-06	8.1329E-07	9.97431E-07	1.58054E-06	1.67262E-06
79	MP41	m	i	MP	p4	4.094409938	18	0	4.94319E-07	3.40479E-06	1.33974E-06	7.43788E-07	1.14571E-06	2.72568E-07	7.94606E-07	2.81808E-07	4.98938E-07	0	7.89986E-07	0	2.63791E-06	2.44849E-07	4.29641E-07	0	6.23673E-07	1.15495E-07	3.23386E-07	1.03022E-06	1.27968E-06	1.51529E-06	1.72781E-06	5.78861E-06	2.26832E-06	1.05331E-06	3.6404E-06	9.47059E-07	1.22887E-06	6.8373E-07	6.65251E-07	1.33974E-07	5.40517E-07	1.01636E-07	1.10875E-07	0	2.02809E-06	2.86428E-07	4.6198E-07	2.49469E-07	2.67948E-07
80	MP41	f	i	MP	p4	5.157763975	18	2.05134E-07	6.89997E-07	4.16329E-05	1.27743E-06	1.08162E-06	8.29861E-07	2.37769E-06	5.03511E-07	6.15402E-07	9.60401E-07	1.49188E-07	4.00944E-07	6.15402E-07	5.96754E-07	5.59457E-07	5.31484E-07	2.70404E-07	7.83239E-07	6.43375E-07	4.28917E-07	1.53851E-06	5.8743E-07	4.66214E-07	4.00944E-07	3.44998E-06	1.12824E-06	3.63647E-06	6.06078E-07	4.47565E-07	1.49188E-07	3.9162E-07	8.76482E-07	4.28917E-07	9.32428E-08	1.86486E-07	6.89997E-07	3.17025E-07	2.51756E-07	3.07701E-07	5.40808E-07	0	8.11212E-07
81	MP41	m	i	MP	p4	4.357763975	18	0	2.69794E-07	6.70397E-06	8.17558E-08	6.94924E-07	3.67901E-07	0	8.17558E-08	5.47764E-07	1.96214E-07	1.32444E-06	0	0	1.4716E-07	1.71687E-07	8.99314E-08	0	1.67599E-06	3.59725E-07	1.38985E-07	6.16439E-06	8.99314E-07	4.2513E-07	3.02496E-07	1.38985E-07	5.96817E-07	3.99786E-06	4.08779E-07	1.071E-06	2.45267E-07	9.81069E-07	1.20999E-06	4.33306E-07	2.45267E-07	5.15061E-07	0	5.80466E-07	9.32016E-07	8.74787E-07	1.88038E-07	4.57832E-07	1.42255E-06
82	MP41	m	i	MP	p4	4.452173913	18	1.4982E-07	2.18488E-07	2.6281E-05	8.48982E-07	1.5419E-06	3.24611E-07	3.49581E-07	4.12006E-07	5.93039E-07	0	1.29844E-06	4.24491E-07	1.06123E-07	8.36497E-07	0	5.05644E-07	0	0	1.06123E-07	3.74551E-07	1.14862E-06	4.55704E-07	5.61827E-07	1.68548E-07	2.45955E-06	4.76304E-06	6.42979E-07	7.61587E-07	4.99401E-07	1.32341E-06	1.11117E-06	2.55943E-07	2.68428E-07	1.04874E-06	0	1.4982E-07	9.36378E-08	6.74192E-07	3.12126E-07	0	4.43219E-07	1.4982E-07
83	MP41	m	i	MP	p4	4.208695652	18	1.18303E-07	1.77455E-07	3.45709E-05	3.33221E-06	1.18961E-06	6.57241E-08	0	2.62896E-07	6.76958E-07	9.85861E-08	6.57241E-08	3.87772E-07	3.35193E-07	7.22965E-08	0	1.6431E-07	0	9.85861E-08	9.20137E-08	2.23462E-07	2.82614E-07	4.92931E-07	2.82614E-07	3.61483E-07	6.57241E-08	4.50867E-06	3.87772E-07	4.86358E-07	3.48338E-07	6.11234E-07	4.79786E-07	5.12648E-07	4.73213E-07	0	8.54413E-08	3.812E-07	2.10317E-07	2.03745E-07	4.07489E-07	2.30034E-07	2.62896E-07	0
84	MP55	m	i	MP	p4	3.622360248	61	0	7.30197E-08	8.5141E-06	9.93068E-07	1.80359E-06	4.0891E-07	7.30197E-08	0	4.30816E-07	4.16212E-07	1.31436E-06	0	0	1.02228E-07	8.03217E-08	1.75247E-07	1.97153E-07	6.71781E-07	9.49256E-08	1.75247E-07	1.21943E-06	0	2.84777E-07	2.26361E-07	4.30816E-07	2.02995E-06	3.23477E-06	1.0953E-07	1.4823E-06	5.40346E-07	3.35891E-07	1.70866E-06	3.59257E-06	5.47648E-07	0	3.79703E-07	3.43193E-07	1.862E-06	1.29245E-06	5.03836E-07	8.1344E-06	6.13366E-07
85	MP55	m	i	MP	p4	3.726708075	61	0	5.10682E-07	8.07429E-07	3.17451E-07	2.69143E-07	1.65626E-07	0	1.17319E-07	2.00132E-07	0	4.69275E-07	9.66154E-08	0	6.14198E-07	3.1055E-07	1.03517E-07	4.89978E-07	9.31649E-07	7.59121E-08	0	8.59187E-06	4.07165E-07	3.58857E-07	7.45319E-07	7.38418E-07	2.82945E-07	1.2836E-06	9.66154E-08	2.07033E-06	7.45319E-07	1.15939E-06	1.51824E-06	3.03648E-07	9.3855E-07	4.48572E-07	0	5.24484E-07	1.8978E-06	1.45613E-06	6.28E-07	4.89978E-07	1.8495E-06
86	MP55	f	i	MP	p4	4.631055901	61	1.24825E-07	4.5129E-07	1.03701E-06	7.10542E-07	1.4883E-06	1.4883E-06	0	9.5059E-07	3.07262E-07	3.26465E-07	8.92019E-06	5.95319E-07	4.32087E-07	0	0	1.34427E-07	0	3.55271E-06	5.18504E-07	2.88058E-07	9.21785E-07	9.69794E-07	2.88058E-07	4.12883E-07	2.02601E-06	5.66513E-07	2.72695E-06	6.62533E-07	1.65153E-06	1.76675E-06	7.77756E-07	1.41148E-06	3.93679E-07	1.92038E-07	1.24825E-06	5.37708E-07	9.31387E-07	1.11382E-06	4.22485E-07	2.20844E-07	8.83377E-07	3.07262E-07
87	LRB21	m	c	LR	p4	4.173913043	10	0	3.55181E-07	1.8203E-06	2.55287E-07	8.43556E-07	1.08774E-06	0	2.66386E-07	1.9979E-06	1.9979E-07	2.60836E-06	3.44082E-07	1.76481E-06	1.77591E-07	2.33088E-07	1.66491E-07	1.66491E-07	1.9979E-07	3.8848E-07	1.10994E-07	3.20773E-06	4.32877E-07	1.10994E-07	1.52062E-06	4.76165E-06	9.87848E-07	6.99263E-06	6.88164E-07	2.00899E-06	7.54761E-07	6.21568E-07	3.18553E-06	8.43556E-07	4.99474E-07	2.55287E-07	0	8.87954E-07	1.26533E-06	1.8647E-06	3.32983E-07	3.66281E-07	7.32562E-07
89	LRB21	m	c	LR	p4	4.486956522	10	4.03966E-07	2.11378E-06	1.19311E-06	0	5.63674E-07	1.67223E-06	0	2.63048E-07	9.6764E-07	4.60334E-07	1.0428E-06	1.27766E-06	0	6.10647E-07	4.41545E-07	4.22756E-07	0	3.85177E-07	1.31524E-07	0	1.28893E-05	8.643E-07	8.36116E-07	1.61587E-06	7.13987E-07	2.01983E-06	3.04384E-06	2.63048E-07	2.52714E-06	7.04593E-07	2.35804E-06	2.71503E-06	1.52192E-06	5.3549E-07	4.69728E-07	8.54906E-07	1.13674E-06	2.46138E-06	1.52192E-06	6.67014E-07	5.26096E-07	4.38726E-06
90	LRB21	m	c	LR	p4	4.780124224	10	1.76044E-07	3.73214E-07	3.40822E-06	1.69003E-06	1.02106E-06	6.47843E-07	2.88713E-07	1.39427E-06	1.1971E-07	1.69003E-07	4.29548E-07	2.81671E-07	7.04177E-07	1.13373E-06	7.5347E-07	0	2.67587E-07	3.66172E-07	7.18261E-07	2.81671E-07	2.51391E-06	2.67587E-07	8.59096E-07	6.46435E-06	9.29514E-07	1.74636E-06	4.22506E-06	9.1543E-08	1.4154E-06	5.70384E-07	1.13373E-06	1.53511E-06	1.54215E-06	5.07008E-07	4.3659E-07	1.04218E-06	1.35202E-06	1.60552E-06	6.90094E-07	2.74629E-07	5.77425E-07	1.35202E-06
91	MP62	f	i	MP	p4	4.705590062	53	0	2.36514E-07	3.26945E-07	5.9824E-07	1.40517E-06	5.9824E-07	0	1.53038E-07	5.14765E-07	2.29557E-07	5.21721E-06	1.25213E-07	1.25213E-07	4.93896E-07	0	1.80863E-07	1.46082E-07	0	6.67803E-07	1.32169E-07	2.76164E-06	5.70415E-07	5.07808E-07	1.26604E-06	2.62947E-06	5.70415E-07	1.78081E-06	1.25213E-07	1.95471E-06	3.33901E-07	3.04685E-06	1.55125E-06	7.16497E-07	4.93896E-07	5.70415E-07	2.4347E-07	0	1.80863E-06	1.53734E-06	4.45202E-07	9.73879E-08	1.113E-06
92	MPB22	f	c	MP	p4	5.316770186	20	1.13322E-07	3.73964E-07	1.34854E-06	1.58651E-07	9.51908E-07	9.06579E-07	0	6.79934E-07	1.45053E-06	3.05971E-07	6.41405E-06	0	1.47319E-07	2.71974E-07	1.24655E-07	0	0	1.32587E-06	0	0	5.84744E-06	8.15921E-07	4.75954E-07	3.96628E-07	2.15313E-07	5.5528E-07	2.33444E-06	6.91267E-07	7.47928E-07	1.30321E-06	7.13931E-07	1.00857E-06	9.17912E-07	1.35987E-07	1.92648E-07	8.27254E-07	1.35987E-07	5.89277E-07	1.24655E-07	1.92648E-07	0	8.95247E-07
93	MPB22	f	c	MP	p4	5.565217391	20	5.48996E-07	4.23511E-06	1.79264E-06	1.07558E-06	5.20986E-06	7.28259E-07	1.1204E-07	3.0811E-06	5.48996E-07	9.85951E-06	3.9214E-06	2.20719E-06	0	2.68896E-07	1.00836E-06	3.58528E-07	6.83444E-07	3.0923E-06	1.1204E-07	1.1092E-06	1.1204E-06	5.93812E-07	6.1622E-07	7.17056E-07	1.99431E-06	1.79264E-07	1.1204E-07	1.33328E-06	8.85115E-07	1.18762E-06	4.25752E-07	1.04197E-06	9.18727E-07	3.80936E-07	3.47324E-07	0	1.6806E-07	4.81772E-07	1.6806E-07	6.94648E-07	0	0
94	MPB22	f	c	MP	p4	5.113043478	20	1.24142E-07	2.18283E-06	9.51753E-07	1.11728E-06	1.54143E-06	2.61732E-06	5.79328E-07	4.75877E-07	3.76563E-06	9.20718E-07	5.61741E-06	0	1.20004E-06	7.75886E-07	4.24151E-07	1.96558E-07	8.06921E-07	1.91385E-06	3.6208E-07	5.68983E-07	2.36904E-06	2.37938E-07	1.55177E-07	8.68992E-07	5.27602E-07	7.34505E-07	2.48283E-07	2.63801E-06	2.7725E-06	1.75867E-07	1.44832E-07	0	4.55186E-07	0	4.44841E-07	1.34487E-07	2.89664E-07	3.51735E-07	0	1.75867E-07	2.48283E-07	0
95	MPB22	m	c	MP	p4	4.308074534	20	4.87241E-07	1.58994E-06	5.25707E-07	3.244E-06	1.51301E-06	3.33375E-06	5.51351E-07	1.30786E-06	3.23118E-06	7.18039E-07	6.07769E-06	0	1.05141E-06	4.48774E-07	5.25707E-07	0	0	2.24387E-06	0	2.10283E-06	9.78328E-06	0	0	0	2.70547E-06	0	0	1.2181E-06	3.29529E-06	0	0	9.10371E-07	1.69252E-06	2.09001E-06	1.92332E-06	1.07706E-06	5.51351E-07	7.94972E-07	0	0	0	0
96	MPB25	f	c	MP	p4	5.098136646	20	0	5.20215E-07	4.25631E-07	2.83754E-07	2.07298E-06	4.57159E-07	1.41877E-07	6.69975E-07	3.208E-06	5.43862E-07	4.87111E-06	0	6.46328E-07	3.78339E-07	1.33995E-07	4.72923E-07	1.18231E-07	5.43862E-07	2.36462E-07	3.15282E-07	2.43555E-06	3.074E-07	1.89169E-07	7.96087E-07	3.6021E-06	5.28098E-07	1.08772E-06	4.65041E-07	1.0089E-06	4.96569E-07	7.88205E-07	1.19019E-06	8.35498E-07	8.74908E-07	1.33207E-06	2.60108E-07	1.97051E-07	3.62574E-07	7.17267E-07	3.074E-07	1.02467E-07	4.33513E-07
97	MPB25	f	c	MP	p4	5.773913043	20	1.19381E-06	1.22963E-06	5.7136E-05	1.58777E-06	1.48033E-06	7.52103E-07	5.09759E-06	8.59547E-06	1.158E-06	1.03862E-06	7.8553E-06	0	1.89817E-06	0	3.93959E-07	2.14887E-07	5.25278E-07	3.82021E-07	7.87918E-07	1.55196E-07	7.64041E-07	0	3.10392E-07	2.45926E-06	0	5.01402E-07	2.86516E-07	1.67134E-07	1.80266E-06	6.32722E-07	1.48033E-06	1.49227E-06	6.92412E-07	0	0	0	1.79072E-07	6.08845E-07	2.38763E-07	2.38763E-07	0	3.46206E-07
98	MPB25	f	c	MP	p4	5.351552795	20	1.80775E-07	4.97132E-06	1.64505E-06	6.53503E-06	3.28107E-06	3.79628E-07	6.66157E-06	3.48896E-06	1.39197E-06	4.3838E-06	3.15453E-06	7.68295E-07	4.06744E-07	4.88093E-07	9.76186E-07	3.12741E-06	1.69025E-06	7.17678E-06	9.4907E-07	8.22527E-07	5.34191E-06	7.14062E-07	5.42326E-07	8.27047E-06	3.43473E-07	5.60403E-07	8.85799E-07	1.64505E-06	1.84391E-06	9.94264E-08	3.25395E-07	5.42326E-07	2.71163E-07	9.03876E-08	5.1521E-07	1.06657E-06	4.51938E-07	6.23675E-07	3.25395E-07	4.06744E-07	4.42899E-07	4.24822E-07
99	MP62	m	i	MP	p1	3.910559006	53	0	0	2.34917E-06	2.5226E-06	5.37628E-06	4.25688E-07	0	0	5.51818E-07	0	2.12844E-06	8.19844E-07	0	6.30649E-07	5.36052E-07	5.20286E-07	0	0	2.04961E-07	3.31091E-06	2.59354E-05	1.75005E-06	9.45974E-07	3.24784E-06	2.15997E-06	1.18247E-06	1.73429E-06	8.51376E-07	3.62623E-06	6.62182E-07	4.6668E-06	9.14441E-07	2.22304E-06	4.88753E-07	4.41454E-07	2.08114E-06	1.98655E-06	4.88753E-07	2.50683E-06	5.67584E-07	4.88753E-06	1.27706E-06
100	MP62	f	i	MP	p1	4.675776398	53	2.30066E-06	0	4.77049E-06	1.79316E-06	4.56749E-06	1.29581E-05	6.08999E-07	1.5225E-06	1.45145E-05	2.19916E-06	4.89568E-05	2.7405E-06	4.66899E-06	1.18416E-06	1.25183E-06	1.99616E-06	0	2.3548E-05	2.60516E-06	9.13498E-06	3.68106E-05	3.48483E-06	3.18033E-06	8.28915E-06	1.86083E-06	1.5225E-06	1.89466E-06	1.24168E-05	1.1165E-06	7.10499E-07	4.80433E-06	3.31566E-06	7.17265E-06	8.45832E-07	1.28566E-06	3.62016E-06	0	3.75549E-06	7.10499E-07	1.65783E-06	4.46599E-06	2.77433E-06
101	MP62	f	i	MP	p1	4.655900621	53	0	5.22753E-06	2.93692E-05	4.7523E-07	3.786E-06	2.23358E-06	2.17022E-06	0	7.60368E-07	3.80184E-07	8.87096E-07	6.65322E-07	0	6.49481E-07	1.02967E-06	0	6.17799E-07	0	6.01958E-07	3.1682E-07	1.87558E-05	1.82172E-06	9.34619E-07	7.44527E-07	2.09101E-06	1.77419E-06	1.67915E-06	0	2.5504E-06	2.69297E-07	4.483E-06	4.27707E-07	2.39199E-06	1.25144E-06	1.01382E-06	5.86117E-07	1.06135E-06	3.089E-06	2.53456E-06	1.34649E-06	3.26325E-06	4.43548E-07
102	MP62	f	i	MP	p1	4.571428571	53	3.23806E-07	4.20948E-06	4.87598E-05	3.58885E-06	4.83011E-06	8.36499E-06	0	0	5.04598E-06	5.12693E-07	2.16141E-05	1.61903E-06	8.63483E-07	1.29522E-06	0	3.5079E-07	0	0	3.5079E-07	1.16031E-06	2.5041E-05	8.63483E-07	1.61903E-06	1.333E-05	2.18569E-06	4.85709E-07	1.37618E-06	0	1.24126E-06	0	2.8333E-06	5.93645E-07	4.93805E-06	2.05077E-06	5.66661E-07	0	0	1.37618E-06	1.80792E-06	1.13332E-06	2.32061E-06	1.94284E-06
103	MPB25	f	c	MP	p1	5.62484472	20	4.19619E-07	1.06139E-05	4.28752E-05	0	8.24429E-06	5.99809E-06	0	7.65188E-07	6.63986E-06	3.94936E-07	9.45378E-06	1.99936E-06	0	4.19619E-07	0	0	1.35759E-06	5.77594E-06	1.20949E-06	0	2.07835E-05	4.9367E-07	4.24556E-06	2.51772E-06	2.51772E-06	2.17215E-06	1.23417E-06	8.91074E-06	2.8386E-06	0	2.59177E-06	1.40696E-06	3.11012E-06	0	1.35759E-06	4.9367E-07	2.17215E-06	0	4.19619E-07	7.40505E-07	3.67784E-06	4.9367E-07
104	MP54	f	i	MP	p1	4.904347826	28	4.58995E-07	1.82715E-05	7.94238E-05	0	2.38324E-06	9.9037E-06	0	9.53297E-07	2.82458E-06	1.99486E-06	1.16514E-06	1.74771E-06	5.11956E-07	1.9419E-07	5.2961E-07	2.11844E-07	0	9.88605E-07	0	2.47151E-07	1.83421E-05	3.17766E-07	2.11844E-07	1.07687E-06	0	1.53587E-06	6.70839E-07	5.82571E-07	3.44246E-06	0	2.77162E-06	0	1.23576E-06	4.23688E-07	3.17766E-07	2.29497E-07	6.00224E-07	1.32402E-06	4.41341E-07	4.23688E-07	5.64917E-07	2.82458E-07
105	MP53	f	i	MP	p1	4.526708075	38	4.87144E-07	1.59783E-06	6.95642E-06	0	2.27984E-06	1.71475E-06	0	1.05223E-06	1.57835E-06	0	9.21677E-06	1.13017E-06	0	4.48173E-07	4.67658E-07	0	0	3.09824E-06	0	0	2.20189E-05	1.61732E-06	3.41001E-06	1.2276E-06	9.35317E-07	6.62516E-07	8.18402E-07	5.65087E-07	5.10527E-06	4.09201E-07	5.22219E-06	0	2.78647E-06	1.90961E-06	7.20974E-07	4.67658E-07	5.26116E-07	2.65006E-06	1.67578E-06	1.51989E-06	3.64384E-06	1.69526E-06
106	MP53	f	i	MP	p1	4.332919255	38	0	0	2.06695E-06	0	5.25768E-06	2.02681E-06	0	5.81957E-07	7.62564E-07	0	7.54537E-06	7.02361E-07	0	1.52513E-06	3.61214E-07	0	2.4081E-07	8.42834E-07	3.61214E-07	2.4081E-07	2.53653E-05	7.42496E-07	1.56526E-06	2.37197E-05	1.24418E-06	8.22766E-07	5.41822E-07	0	3.51181E-06	2.80945E-07	5.47842E-06	3.21079E-07	2.94992E-06	1.14385E-06	0	3.01012E-07	5.61889E-07	1.6054E-06	1.24418E-06	3.81282E-07	4.65565E-06	1.82614E-06
107	MPB24	f	c	MP	p1	NA	20	0	1.02609E-06	2.41484E-06	2.24677E-06	1.12339E-06	9.90703E-07	0	1.94602E-07	7.07645E-07	4.68815E-07	3.30824E-06	8.49174E-07	0	0	0	0	7.07645E-07	2.12294E-07	1.94602E-07	5.13043E-07	2.41838E-05	1.05262E-06	3.06057E-06	8.5802E-07	5.92653E-07	9.46475E-07	1.16761E-06	4.33433E-07	2.21139E-06	2.47676E-07	1.56567E-06	3.1844E-07	1.34453E-06	8.40329E-07	2.21139E-07	0	9.73012E-07	1.13223E-06	6.81109E-07	8.5802E-07	2.7952E-06	8.13792E-07
108	MPB24	f	c	MP	p1	4.650931677	20	1.897E-07	7.3983E-07	6.2601E-07	1.04335E-07	2.81705E-06	0	0	0	9.8644E-07	0	1.97288E-06	1.42275E-07	0	1.897E-07	6.16525E-07	0	2.6558E-07	2.28589E-06	1.61245E-07	3.2249E-07	1.65134E-05	7.68285E-07	9.2953E-07	1.44172E-06	1.7073E-07	3.59482E-06	9.95925E-07	7.3983E-07	1.67885E-06	9.6747E-07	3.58533E-06	5.5013E-07	2.90241E-06	5.21675E-07	1.18563E-06	1.59348E-06	5.8807E-07	3.00675E-06	1.92546E-06	1.03387E-06	4.4295E-06	7.11375E-07
109	MPB25	f	c	MP	p1	5.644720497	20	0	1.15855E-06	1.83858E-06	1.62449E-06	1.67487E-06	2.14081E-07	0	0	1.7882E-06	0	3.7653E-06	4.91126E-07	2.14081E-07	4.28161E-07	7.55579E-07	0	0	2.59415E-06	2.39267E-07	7.80765E-07	1.6925E-05	2.14081E-07	1.19633E-06	1.7882E-06	3.65197E-07	2.26674E-07	1.51116E-06	1.47338E-06	1.28448E-06	0	2.14081E-06	4.91126E-07	1.52375E-06	3.7779E-07	2.77046E-07	0	5.41498E-07	1.18374E-06	3.18602E-06	0	1.92673E-06	5.46535E-06
110	MP62	f	i	MP	p1	4.765217391	53	0	1.02875E-06	2.96755E-07	5.53942E-07	7.51779E-07	1.36507E-06	0	1.36507E-06	2.14653E-06	8.11129E-07	5.12396E-06	2.37404E-07	4.05565E-07	6.23185E-07	4.84699E-07	2.37404E-07	0	0	7.51779E-07	9.1994E-07	1.31067E-05	1.86955E-06	0	2.91809E-06	4.05565E-07	1.41453E-06	9.10048E-07	4.55024E-07	3.35333E-06	1.14745E-06	3.3929E-06	0	1.76074E-06	8.01238E-07	4.64916E-07	2.96755E-07	6.03401E-07	3.01701E-06	2.18609E-06	2.57187E-07	1.68161E-06	1.29583E-06
111	MPB24	f	c	MP	p1	NA	20	0	2.48943E-06	2.67731E-06	9.2062E-07	4.4434E-06	3.94551E-07	0	3.28793E-07	1.80366E-06	0	1.60639E-06	2.25458E-07	3.38187E-07	1.20244E-06	6.29403E-07	2.16064E-07	0	3.3349E-06	2.0667E-07	6.10615E-07	1.65993E-05	5.16674E-07	1.52184E-06	1.43729E-06	3.10005E-07	1.80366E-06	1.58478E-05	1.91639E-06	1.94457E-06	0	1.44669E-06	1.2682E-06	1.47487E-06	2.25458E-07	5.35463E-07	0	1.88821E-06	1.99155E-06	2.30155E-06	5.54251E-07	2.57398E-06	1.15547E-06
112	LRB34	f	c	LR	p1	4.41242236	20	0	1.49392E-06	2.31435E-06	2.28986E-06	5.2777E-06	8.08186E-07	8.93902E-07	9.91864E-07	1.01635E-06	0	0	0	4.28583E-07	1.23677E-06	7.34714E-07	1.91026E-06	7.4696E-07	9.91864E-07	7.59205E-07	1.97148E-06	2.10496E-05	9.79619E-07	2.86539E-06	4.12665E-06	1.9225E-06	1.298E-06	1.34943E-05	1.24901E-06	7.08999E-06	1.93475E-06	5.25321E-06	0	1.87352E-06	5.51036E-07	1.93475E-06	0	2.8409E-06	3.67357E-06	3.56336E-06	1.34698E-06	9.79619E-07	1.23677E-06
113	LRB31	f	c	LR	p1	NA	20	0	2.76549E-06	2.11036E-05	2.2822E-07	1.1948E-06	8.18907E-07	0	1.98686E-06	6.57811E-07	1.61097E-07	2.25535E-06	5.23564E-07	2.81919E-07	6.04112E-07	6.30961E-07	0	0	2.01371E-07	6.30961E-07	2.81919E-07	1.00283E-05	6.8466E-07	6.04112E-07	1.32905E-06	1.61097E-07	7.24934E-07	2.16138E-06	1.74521E-07	1.77206E-06	1.38275E-06	1.46329E-06	5.36988E-07	7.78633E-07	6.71236E-07	3.75892E-07	7.65209E-07	1.02028E-06	1.77206E-06	1.79891E-06	3.62467E-07	1.15453E-06	1.2485E-06
114	LRB36	f	c	LR	p1	5.301863354	20	0	5.35392E-06	4.78347E-06	3.17313E-06	2.49572E-06	0	0	0	0	0	0	0	0	0	4.10012E-07	0	0	9.26983E-07	0	8.3785E-07	1.2948E-05	2.31151E-06	2.50761E-06	1.1409E-06	0	2.06194E-06	1.97875E-06	0	5.25885E-06	0	1.56874E-06	0	1.11713E-06	3.32763E-07	8.97272E-07	4.27838E-07	1.91339E-06	2.39471E-06	1.25975E-06	0	6.23931E-07	0
115	MP55	m	i	MP	p1	3.970186335	61	0	1.7442E-06	2.62787E-06	0	1.84838E-06	2.07606E-06	0	7.67909E-07	0	0	0	0	0	1.31201E-06	0	0	6.56003E-07	0	1.41619E-06	1.42391E-06	6.05066E-06	0	0	9.22263E-07	0	1.64001E-06	3.77009E-06	0	1.34288E-06	0	1.40076E-06	0	0	0	0	0	0	1.03031E-06	9.14545E-07	0	0	0
116	MP54	f	i	MP	p1	4.919254658	28	0	0	1.42055E-05	0	5.38605E-06	1.51772E-06	0	6.66315E-07	7.86622E-07	0	1.62877E-06	0	0	0	0	0	0	0	0	6.20043E-07	2.32285E-05	2.42465E-06	1.29376E-05	2.68377E-06	1.6843E-06	2.15627E-06	5.60815E-06	0	2.26732E-06	0	0	3.07245E-06	0	8.42148E-07	0	0	1.08276E-06	1.41592E-06	3.13723E-06	0	0	0
117	MP55	f	i	MP	p1	NA	61	0	7.34108E-07	1.23071E-06	1.09037E-06	3.57338E-06	3.94043E-06	0	9.82409E-07	4.15635E-06	7.98882E-07	1.50168E-05	1.78129E-06	0	1.43583E-06	1.004E-06	0	8.52861E-07	2.49381E-06	5.61377E-07	5.82968E-07	9.88887E-06	1.23071E-06	1.5006E-06	2.06198E-06	3.7785E-07	1.02559E-06	4.2643E-06	0	3.09837E-06	0	1.17673E-06	7.557E-07	1.64095E-06	0	0	0	8.85248E-07	8.09678E-07	6.58538E-07	5.61377E-07	1.27389E-06	1.41424E-06
118	LRB32	f	c	LR	p1	NA	20	0	2.95254E-06	5.33499E-06	1.98254E-06	4.68832E-06	0	0	0	0	0	1.68473E-06	0	0	2.10166E-06	0	0	0	7.14735E-07	1.81236E-06	0	1.70005E-05	0	1.0721E-06	6.38156E-07	4.50964E-07	2.03359E-06	1.75195E-05	1.51456E-06	2.16973E-06	0	1.12315E-06	0	1.39543E-06	0	2.39947E-06	0	0	9.78506E-07	1.83789E-06	0	4.11823E-06	1.5571E-06
119	MP55	f	i	MP	p1	NA	61	0	6.21325E-07	1.41524E-06	1.50154E-06	5.78177E-06	2.57159E-06	0	2.399E-06	2.58885E-06	7.0762E-07	1.31169E-05	1.95027E-06	5.52289E-07	2.76144E-07	2.00205E-06	4.14217E-07	2.93403E-07	0	0	5.69548E-07	3.48287E-05	1.31169E-06	2.55434E-06	2.76144E-06	1.17361E-06	1.76042E-06	1.53605E-06	4.31476E-07	4.34927E-06	9.49246E-07	1.0528E-05	1.48428E-06	1.8122E-06	1.67413E-06	1.22539E-06	1.84672E-06	2.20916E-06	1.84672E-06	3.12388E-06	1.25991E-06	4.84979E-06	6.73102E-07
120	MP53	f	i	MP	p1	4.491925466	38	1.435E-07	1.08277E-06	1.59154E-06	2.73954E-07	3.28745E-06	2.33513E-06	3.02654E-06	3.1309E-07	2.90913E-06	5.73999E-07	1.29802E-05	7.56635E-07	8.21862E-07	0	2.86999E-07	0	5.34863E-07	2.1525E-06	4.82681E-07	7.95771E-07	1.65416E-05	6.13135E-07	1.35672E-06	6.84885E-06	1.69591E-07	1.44804E-06	5.47908E-07	6.91408E-07	3.49618E-06	2.73954E-07	6.73144E-06	2.08727E-07	1.06973E-06	2.47863E-07	6.91408E-07	2.73954E-07	4.17454E-07	7.95771E-07	1.53936E-06	1.22627E-06	2.89609E-06	3.1309E-07
121	MPB32	f	c	MP	p1	5.316770186	10	0	9.78742E-07	2.36959E-06	1.08177E-06	4.9624E-06	1.90597E-06	0	0	7.72691E-07	1.08177E-06	1.44923E-05	2.55847E-06	0	2.23222E-06	1.4767E-06	0	0	1.16762E-06	0	0	3.0135E-05	1.37367E-06	2.66149E-06	3.88063E-06	8.58546E-07	1.13328E-06	0	0	6.57646E-06	0	7.74408E-06	2.47261E-06	1.66558E-06	0	8.07033E-07	0	1.69992E-06	1.68275E-06	1.3565E-06	6.35324E-07	5.71792E-06	8.24204E-07
122	MPB32	m	c	MP	p1	4.094409938	10	0	1.86613E-06	3.59363E-06	0	2.96448E-06	3.94553E-07	0	2.45263E-07	1.80215E-06	1.70618E-07	1.8448E-06	0	3.94553E-07	1.38627E-07	6.61143E-07	0	7.35788E-07	0	3.41235E-07	3.41235E-07	1.9781E-05	3.73226E-07	5.97161E-07	9.06406E-07	2.12206E-06	4.05217E-07	2.314E-06	1.70618E-07	1.87679E-06	0	3.89221E-06	0	3.51899E-07	1.70618E-06	1.13034E-06	1.0557E-06	6.71807E-07	2.02608E-06	2.5486E-06	2.37798E-06	3.51899E-06	1.4929E-07
123	LRB22	f	c	LR	p1	5.952795031	10	5.14382E-07	1.41455E-06	1.0602E-05	1.00019E-06	2.15755E-06	1.10021E-06	0	6.14401E-07	8.0015E-07	0	2.67193E-06	8.71592E-07	1.57172E-07	1.85749E-07	3.42921E-07	0	0	5.42959E-07	0	1.57172E-07	1.15022E-05	1.85749E-07	1.14307E-06	3.31491E-06	0	1.42884E-07	5.71536E-07	0	4.57228E-07	0	1.02876E-06	3.00056E-07	6.00112E-07	0	2.00037E-07	1.42884E-07	0	2.42903E-07	5.00094E-07	1.42884E-07	1.2288E-06	0
124	LRB22	m	c	LR	p1	4.631055901	10	0	3.7202E-07	2.04611E-06	2.60414E-07	3.31098E-06	2.17012E-06	0	2.36853E-06	5.33229E-07	5.82832E-07	1.46328E-06	2.35613E-07	4.58825E-07	7.4404E-07	9.3005E-07	0	0	0	3.10017E-07	0	3.3395E-05	1.8725E-06	2.39333E-06	2.46773E-06	2.83975E-06	1.59969E-06	4.55105E-06	3.34818E-07	4.16663E-06	1.8725E-06	7.70082E-06	2.04611E-06	1.10366E-06	6.82037E-07	8.30845E-07	1.8725E-06	2.23212E-06	3.7574E-06	9.3005E-07	1.32687E-06	3.44739E-06	9.79653E-07
125	MPB32	m	c	MP	p1	NA	10	0	1.29585E-06	3.50028E-06	2.23422E-07	3.4556E-06	9.68164E-07	0	6.55372E-07	3.02365E-06	0	3.67902E-06	2.83002E-07	2.38317E-07	1.25117E-06	6.40478E-07	0	2.83002E-07	1.1618E-06	4.3195E-07	0	2.38764E-05	1.1618E-06	2.14486E-06	5.03445E-06	7.29847E-07	1.62354E-06	4.8855E-06	2.97897E-07	2.75554E-06	0	2.8747E-06	0	7.44741E-07	8.19216E-07	1.41501E-06	1.83206E-06	2.97897E-07	1.96612E-06	1.1618E-06	5.66003E-07	4.69187E-06	1.45969E-06
126	LR15	m	i	LR	p1	4.889440994	28	0	0	4.24784E-06	0	5.051E-06	4.46201E-07	0	1.49924E-06	0	0	0	0	0	7.85315E-07	0	0	0	8.21011E-07	0	9.72719E-07	3.22514E-05	4.28353E-07	3.04309E-06	9.54871E-06	3.21265E-07	1.16905E-06	3.70347E-06	1.39215E-06	3.79271E-06	8.21011E-07	3.83733E-06	0	0	0	1.35645E-06	4.37277E-07	1.66879E-06	7.85315E-07	1.16905E-06	3.92657E-07	4.02474E-06	5.17594E-07
127	MPB32	m	c	MP	p1	NA	10	0	1.62803E-06	1.00186E-06	1.21059E-06	2.73425E-06	5.00932E-06	0	1.85762E-06	1.42348E-05	2.23332E-06	1.94529E-05	1.08535E-06	1.60716E-06	2.71338E-07	0	2.00373E-06	5.42676E-07	0	7.93142E-07	0	1.44853E-05	4.77973E-06	4.48752E-06	1.14797E-06	0	1.83675E-06	5.00932E-07	4.17443E-07	8.55759E-07	8.97503E-07	4.36228E-06	0	4.50839E-06	3.54827E-07	0	4.8006E-07	6.26165E-07	9.18375E-07	2.71338E-07	0	3.27693E-06	0
128	MPB32	m	c	MP	p1	NA	10	0	7.52146E-07	1.16941E-05	1.66547E-06	7.611E-06	0	0	0	1.05659E-06	0	2.65042E-06	6.62605E-07	2.32807E-07	1.32521E-06	2.68624E-07	0	3.40257E-07	4.47706E-07	1.03868E-06	2.32807E-07	4.00607E-05	1.41475E-06	4.06517E-06	5.10385E-06	4.1189E-07	2.20271E-06	2.5967E-06	0	2.81159E-06	5.37247E-07	1.62965E-06	1.91618E-06	1.82664E-06	7.87963E-07	1.05659E-06	1.27149E-06	1.32521E-06	1.16404E-06	1.0924E-06	1.41475E-06	5.01431E-06	5.90972E-07
129	LRB33	f	c	LR	p1	5.540372671	20	8.09122E-07	1.01425E-06	6.39321E-06	6.38181E-07	2.6325E-06	1.10542E-06	0	5.2422E-07	1.76639E-06	0	1.50428E-06	3.98863E-07	5.92597E-07	0	6.26785E-07	1.93734E-07	3.30487E-07	1.59545E-07	2.75785E-06	6.49577E-07	1.82451E-05	1.4701E-06	2.47295E-06	1.68662E-06	4.90032E-07	1.26497E-06	2.9174E-06	2.73506E-07	2.96298E-06	8.31915E-07	1.34474E-06	2.96298E-07	1.42451E-06	1.91454E-06	2.6211E-07	0	4.21655E-07	2.78065E-06	3.07694E-06	1.72081E-06	2.98578E-06	0
130	LRB22	m	c	LR	p1	4.168944099	10	2.43625E-07	2.25353E-06	3.0514E-05	4.46646E-07	2.13172E-06	4.60858E-06	3.65438E-07	8.32386E-07	3.18743E-06	0	7.32906E-06	4.8522E-06	0	3.04531E-07	0	0	0	2.43625E-07	8.44567E-06	0	1.58559E-05	4.46646E-07	1.21813E-06	1.80689E-06	3.04531E-07	0	2.00991E-06	0	2.59867E-06	1.50236E-06	1.76628E-06	0	1.44145E-06	8.93292E-07	5.68459E-07	1.11662E-06	6.90271E-07	1.70538E-06	3.24834E-07	1.27903E-06	2.55806E-06	6.49667E-07
131	LRB35	m	c	LR	p1	3.746583851	20	0	3.37605E-07	8.29707E-07	2.18013E-06	8.06819E-07	1.94552E-07	0	0	0	0	5.09269E-07	3.03272E-07	0	7.5532E-07	0	0	0	0	5.14991E-07	0	1.22396E-05	1.01282E-06	1.7338E-06	1.3447E-06	7.38153E-07	8.98373E-07	9.67038E-07	0	2.40901E-06	1.25887E-06	1.32181E-06	4.80658E-07	0	0	1.16159E-06	7.49598E-07	2.79812E-06	4.97824E-07	1.23598E-06	7.26709E-07	1.87113E-06	0
132	LRB23	m	c	LR	p1	4.02484472	10	1.03165E-06	1.41696E-06	3.76986E-05	1.91414E-06	4.1763E-06	9.57069E-07	0	0	3.98986E-06	4.47461E-07	4.54918E-06	9.1978E-07	0	1.62826E-06	0	0	0	0	3.35595E-07	1.15594E-05	5.70512E-06	4.36274E-06	5.22037E-07	1.61583E-06	5.22037E-07	1.40453E-06	1.8147E-06	0	2.79663E-06	0	1.36724E-06	4.22602E-07	4.84749E-07	0	0	0	2.42375E-06	1.65312E-06	4.22602E-07	1.19323E-06	7.15937E-06	0
133	MP41	f	i	MP	p1	5.172670807	18	0	1.99467E-06	3.86869E-05	1.496E-06	3.47458E-06	1.65686E-06	0	0	4.05368E-06	4.34322E-07	4.74537E-06	1.0295E-06	0	1.2708E-06	2.4129E-07	3.2172E-07	0	0	1.04559E-06	4.0215E-07	1.80163E-05	1.06168E-06	2.46116E-06	1.67295E-06	2.73462E-07	1.35123E-06	1.88206E-06	0	3.20112E-06	0	2.84722E-06	4.50408E-07	1.54426E-06	3.53892E-07	0	5.14752E-07	1.65686E-06	1.86598E-06	3.86064E-07	1.43166E-06	2.26813E-06	9.81247E-07
134	LRB22	m	c	LR	p1	4.511801242	10	1.70116E-07	1.53104E-06	6.83298E-06	0	4.43246E-06	1.31367E-06	3.11879E-07	4.44191E-07	7.27717E-07	0	1.41763E-06	0	0	9.63989E-07	2.1737E-07	4.53642E-07	3.40232E-07	5.19798E-07	1.03015E-06	2.74075E-07	1.42236E-05	3.2133E-07	2.43833E-06	2.45723E-06	3.78035E-07	2.44778E-06	1.66335E-06	0	3.70474E-06	8.78931E-07	3.43067E-06	0	9.26186E-07	1.79567E-06	1.0774E-06	3.40232E-07	2.95812E-06	4.33795E-06	1.55939E-06	0	1.5972E-06	1.6539E-06
135	LRB35	m	c	LR	p1	3.990062112	20	0	4.60936E-07	3.12092E-06	2.11262E-07	6.4339E-07	0	0	0	0	0	1.15234E-06	0	8.16241E-07	9.69886E-07	0	0	0	4.80142E-07	6.72199E-07	0	8.96905E-06	2.68879E-07	9.69886E-07	1.84374E-06	0	9.98695E-07	6.4339E-07	0	1.15234E-06	2.68879E-07	5.39679E-06	2.49674E-07	5.95376E-07	6.04979E-07	3.16894E-07	4.32128E-07	1.63248E-07	6.4339E-07	5.37759E-07	0	4.81102E-06	1.42122E-06
136	LRB35	f	c	LR	p1	5.346583851	20	0	2.64229E-06	2.76652E-05	2.36623E-07	1.4789E-06	2.58314E-06	0	2.14933E-06	6.50714E-07	0	2.83948E-06	1.43946E-06	0	1.28171E-06	2.36623E-07	0	0	0	0	5.32403E-07	1.46115E-05	2.36623E-07	8.87338E-07	7.49307E-07	6.50714E-07	0	9.46494E-07	0	1.65636E-06	5.7184E-07	6.94095E-06	2.95779E-07	4.3381E-07	1.06481E-06	2.76061E-07	5.52121E-07	4.92965E-07	1.53805E-06	1.06481E-06	3.94372E-07	4.12119E-06	2.50426E-06
137	LRB35	f	c	LR	p1	5.480745342	20	5.53584E-07	3.65365E-06	1.57218E-06	2.94506E-06	2.85649E-06	5.62441E-06	6.20014E-07	1.30646E-06	4.07438E-06	3.3215E-07	7.79446E-06	5.11511E-06	0	9.52164E-07	5.53584E-07	0	7.08587E-07	1.01859E-06	3.54293E-07	8.85734E-07	1.82904E-05	1.43932E-06	2.01504E-06	1.54782E-05	6.20014E-07	7.08587E-07	2.39148E-06	2.21433E-07	2.74577E-06	3.10007E-07	1.32417E-05	4.36224E-06	1.61646E-06	5.9787E-07	2.43577E-07	7.9716E-07	1.92647E-06	1.15145E-06	2.41362E-06	6.42157E-07	1.09167E-05	4.69439E-06
138	MPB21	m	c	MP	p1	3.826086957	20	0	2.64521E-07	2.32283E-06	0	9.91954E-07	2.47989E-07	1.32261E-07	0	0	0	4.46379E-07	0	0	4.05048E-07	2.39722E-07	0	0	1.32261E-07	0	0	4.79444E-06	0	4.38113E-07	9.42356E-07	4.13314E-08	3.01719E-07	1.00849E-06	0	6.07572E-07	0	3.98022E-06	0	2.43855E-07	1.48793E-07	0	0	0	3.18252E-07	5.29042E-07	1.23994E-07	1.50446E-06	1.25234E-06
139	LR15	m	i	LR	p1	3.756521739	28	0	9.65344E-07	4.90499E-06	1.40888E-06	1.20885E-06	1.82633E-07	0	1.82633E-07	1.39149E-07	1.13058E-07	0	2.1742E-07	2.4351E-07	3.13085E-07	0	0	0	1.04362E-07	1.91329E-07	1.82633E-07	6.47911E-06	0	1.06971E-06	6.87047E-07	4.00053E-07	4.8702E-07	1.03492E-06	4.17446E-07	1.23494E-06	1.21755E-07	6.25299E-06	3.56569E-07	4.26143E-07	5.13111E-07	0	2.1742E-07	1.00883E-06	1.635E-06	4.78324E-07	1.21755E-07	1.92199E-06	3.5309E-06
140	MP54	f	i	MP	p1	5.01863354	28	0	2.44889E-07	1.23352E-06	5.98618E-07	1.23352E-06	0	0	6.98388E-07	7.07458E-07	0	6.80248E-07	3.62799E-07	0	6.07688E-07	3.08379E-07	0	3.53729E-07	4.89779E-07	1.3605E-07	1.0884E-07	9.43277E-06	3.17449E-07	1.2698E-06	6.71178E-07	5.89548E-07	5.80478E-07	3.80939E-07	0	1.56004E-06	0	7.30133E-06	3.17449E-07	8.25368E-07	8.79787E-07	2.17679E-07	1.1791E-07	4.71639E-07	2.90239E-07	9.43277E-07	3.80939E-07	5.11547E-06	2.72099E-06
141	MP52	m	i	MP	p1	3.060869565	45	0	7.31274E-07	1.02074E-06	1.09691E-06	2.84892E-06	3.96107E-07	0	8.37918E-07	0	3.96107E-07	9.90266E-07	3.65637E-07	0	0	1.67584E-07	0	0	3.80872E-07	1.08168E-06	1.67584E-07	1.70478E-05	3.50402E-07	2.20906E-06	2.89462E-06	2.43758E-07	5.9416E-07	9.90266E-07	1.67584E-07	1.43208E-06	7.61743E-07	1.21117E-05	8.98857E-07	4.57046E-07	1.22641E-05	0	1.21879E-06	5.48455E-07	1.14262E-06	5.17986E-07	1.98053E-07	5.54549E-06	2.40711E-06
142	MP52	f	i	MP	p1	3.736645963	45	0	6.07769E-07	1.30904E-06	1.90512E-06	2.48952E-06	1.40254E-07	0	5.25954E-07	0	0	4.67515E-07	2.68821E-07	1.40254E-07	6.31145E-07	1.16879E-07	2.68821E-07	5.25954E-07	0	2.92197E-07	0	1.65851E-05	6.31145E-07	3.45961E-06	1.41423E-06	3.74012E-07	9.46717E-07	7.83087E-07	1.16879E-07	1.835E-06	2.10382E-07	9.5373E-06	5.25954E-07	0	5.4933E-07	2.68821E-07	2.68821E-07	1.21554E-06	1.09866E-06	1.37917E-06	5.37642E-07	6.03094E-06	1.81162E-06
143	LRB35	f	c	LR	p1	5.32173913	20	1.82272E-07	9.75689E-07	1.73694E-06	1.69405E-06	1.51178E-06	1.39384E-06	3.431E-07	1.45817E-06	3.10934E-07	1.39384E-07	1.08291E-06	4.50318E-07	1.1794E-07	7.5053E-07	5.14649E-07	3.00212E-07	2.35881E-07	6.96921E-07	1.619E-06	2.46603E-07	1.54609E-05	3.85987E-07	1.67261E-06	1.44745E-06	7.07643E-07	1.24374E-06	1.08291E-06	6.96921E-07	3.45244E-06	0	4.81412E-06	8.57749E-07	1.56539E-06	1.00785E-06	4.71762E-07	4.39596E-07	1.60828E-06	2.90562E-06	3.06645E-06	7.18365E-07	4.25658E-06	2.41242E-06
144	LR15	f	i	LR	p1	4.402484472	28	0	1.4265E-06	4.46721E-06	7.75818E-07	4.56731E-06	1.20127E-06	4.00422E-07	2.37751E-07	2.62777E-07	0	0	0	0	5.75607E-07	2.87803E-07	2.87803E-07	3.25343E-07	1.17624E-06	0	7.50791E-07	2.10847E-05	1.35142E-06	2.79044E-06	1.26383E-06	9.51002E-07	2.41504E-06	1.45153E-06	4.75501E-07	2.71536E-06	7.13252E-07	5.14292E-06	0	3.25343E-07	4.25448E-07	2.12724E-07	1.01357E-06	1.1387E-06	2.47761E-06	3.01568E-06	9.76028E-07	8.78426E-06	2.91557E-06
145	LR15	f	i	LR	p1	4.99378882	28	1.5561E-07	3.06432E-06	1.10483E-05	9.81539E-07	3.41145E-06	1.38852E-06	1.197E-07	5.50619E-07	9.33659E-07	6.82289E-07	0	2.0349E-06	0	2.8728E-07	6.10469E-07	3.591E-07	0	5.14709E-07	1.3167E-07	7.18199E-07	1.47351E-05	0	1.06533E-06	1.81944E-06	5.50619E-07	1.78353E-06	6.10469E-07	1.7955E-07	3.18402E-06	1.05336E-06	5.99696E-06	1.11321E-06	7.06229E-07	1.5561E-07	1.25685E-06	8.01989E-07	6.08075E-06	1.74762E-06	2.48976E-06	5.74559E-07	1.40408E-05	1.24488E-06
146	MP54	f	i	MP	p1	5.222360248	28	0	1.60753E-06	1.55453E-06	2.03149E-06	1.99616E-06	2.56145E-06	0	1.07757E-06	3.51537E-06	5.1229E-07	6.9954E-06	2.93242E-06	0	8.83258E-07	5.4762E-07	0	5.29955E-07	5.28188E-06	3.53303E-07	3.88634E-07	1.99263E-05	3.53303E-07	2.72043E-06	1.53687E-06	0	1.46621E-06	6.35946E-07	3.35638E-07	3.48004E-06	0	5.35254E-06	1.55453E-06	2.70277E-06	9.53919E-07	0	0	1.50154E-06	3.851E-06	1.41321E-06	0	8.6206E-06	5.8295E-07
147	MP54	f	i	MP	p1	4.402484472	28	3.23592E-07	2.84761E-07	2.74406E-06	1.1261E-06	2.6664E-06	1.08727E-06	0	5.04803E-07	1.50147E-06	1.55324E-07	2.12276E-06	1.03549E-06	0	6.08353E-07	2.20043E-07	4.14198E-07	4.40085E-07	1.41086E-06	2.20043E-07	3.23592E-07	1.98038E-05	1.19082E-06	2.34281E-06	9.19001E-07	2.71817E-07	2.4593E-07	1.03549E-06	3.36536E-07	1.51441E-06	0	7.33906E-06	4.53029E-07	1.69562E-06	2.20043E-07	6.47184E-07	1.29437E-07	7.3779E-07	1.78623E-06	2.01921E-06	6.86015E-07	1.04197E-05	1.90272E-06
148	MPB21	f	c	MP	p1	6.265838509	20	0	3.74421E-06	2.15072E-06	3.4216E-07	9.48272E-07	8.70064E-07	0	9.38496E-07	9.2872E-07	2.83504E-07	4.6045E-06	1.4664E-06	2.15072E-07	5.67008E-07	1.14379E-06	5.8656E-07	3.03056E-07	1.85744E-06	0	6.15888E-07	1.13402E-05	8.40736E-07	2.34624E-07	1.9161E-06	6.74544E-07	3.84197E-06	6.15888E-07	2.05296E-06	4.87823E-06	0	3.68555E-06	0	2.41467E-06	9.18944E-07	1.14379E-06	2.73728E-07	1.43707E-06	2.67862E-06	1.34909E-06	8.40736E-07	4.25256E-06	2.49288E-06
149	LRB33	m	c	LR	p1	4.710559006	20	0	4.22879E-07	1.11985E-06	8.14434E-07	0	9.24069E-07	0	0	7.43954E-07	0	0	0	0	7.83109E-07	2.42764E-07	1.80115E-07	0	4.38541E-07	0	1.95777E-07	1.77139E-05	8.53589E-07	8.30096E-07	4.15048E-07	2.57643E-06	5.95163E-07	1.21382E-06	0	2.97582E-06	4.22879E-07	1.53489E-06	1.24514E-06	1.1825E-06	5.24683E-07	0	2.74088E-07	1.29213E-06	3.67278E-06	2.78787E-06	5.56008E-07	9.27201E-06	1.31562E-06
150	MP63	f	i	MP	p1	5.947826087	5	0	0	1.53021E-06	1.62295E-07	8.02203E-06	5.21664E-07	0	6.02811E-07	0	0	0	3.82553E-07	0	9.38994E-07	0	9.73772E-07	0	8.46254E-07	1.27518E-07	0	1.87219E-05	5.68034E-07	1.20562E-06	7.88292E-07	1.29836E-06	1.18244E-06	2.05188E-06	0	2.86335E-06	0	5.92378E-06	0	0	4.63701E-07	1.18244E-06	5.91219E-07	2.14462E-06	2.05188E-06	1.2404E-06	1.51862E-06	8.31184E-06	2.50398E-06
151	MP53	m	i	MP	p1	3.552795031	38	0	1.93177E-07	1.38846E-06	8.57225E-07	3.70659E-06	1.56957E-07	0	5.07091E-07	2.53545E-07	3.74281E-07	3.86355E-07	0	0	2.17325E-07	1.3281E-07	0	0	1.6903E-07	0	2.29398E-07	2.2143E-05	6.15753E-07	2.42679E-06	8.33078E-07	4.22576E-07	1.54542E-06	7.7271E-07	0	7.7271E-07	1.20736E-07	3.98429E-06	7.84783E-07	1.93177E-07	0	3.0184E-07	3.50134E-07	1.02626E-06	1.35224E-06	6.76121E-07	3.0184E-07	8.49981E-06	2.59582E-06
152	LRB33	f	c	LR	p1	5.336645963	20	0	1.49629E-07	3.96076E-07	9.68185E-08	1.40827E-07	0	6.2492E-07	0	0	0	0	0	0	6.60126E-07	0	0	2.02439E-07	3.87274E-07	0	5.19299E-07	1.10021E-05	0	1.0386E-06	2.15641E-06	3.60869E-07	9.06574E-07	5.36903E-07	0	1.70753E-06	1.49629E-07	4.29522E-06	1.0386E-06	0	1.40827E-07	0	2.20042E-07	1.40827E-07	1.45228E-06	1.43467E-06	1.61071E-06	5.36903E-06	3.56468E-06
153	MP63	f	i	MP	p1	5.808695652	5	1.42254E-07	0	0	1.56479E-07	3.31452E-06	5.83241E-07	0	6.11692E-07	8.25073E-07	1.56479E-07	3.34297E-06	0	0	1.89198E-06	0	0	0	0	0	0	1.77248E-05	1.12381E-06	2.03423E-06	1.43677E-06	3.55635E-07	2.23339E-06	6.11692E-07	5.40565E-07	1.87775E-06	2.98733E-07	4.68016E-06	1.32296E-06	1.47944E-06	4.55213E-07	3.98311E-07	1.42254E-07	3.84086E-07	1.02423E-06	4.40987E-07	1.70705E-07	9.13271E-06	3.04424E-06
154	MPB26	f	c	MP	p1	NA	20	1.74614E-07	0	2.21178E-07	5.23842E-07	2.4446E-06	1.2805E-07	0	0	0	0	3.02664E-07	0	3.37587E-07	2.4446E-06	0	0	0	0	0	1.2805E-07	1.12568E-05	3.25946E-07	1.21066E-06	6.40251E-07	8.96352E-07	8.61429E-07	1.19902E-06	0	3.84151E-07	2.09537E-07	4.2373E-06	4.53996E-07	2.67741E-07	1.16409E-07	2.09537E-07	0	7.91583E-07	5.93687E-07	2.09537E-07	0	5.11037E-06	2.37475E-06
155	LRB21	f	c	LR	p1	5.505590062	10	0	0	7.72843E-07	4.15403E-07	2.85952E-06	0	0	2.31853E-07	0	0	8.9843E-07	0	0	8.01825E-07	1.7389E-07	0	0	4.34724E-07	0	7.72843E-07	1.90989E-05	2.89816E-07	3.08171E-06	1.09164E-06	4.34724E-07	1.0047E-06	1.66161E-06	0	1.71958E-06	0	6.15376E-06	2.41513E-07	9.56393E-07	6.18274E-07	3.86422E-07	1.053E-06	6.37596E-07	1.86448E-06	6.27935E-07	6.66577E-07	8.8877E-06	1.21723E-06
156	LRB21	f	c	LR	p1	5.649689441	10	0	0	0	2.66224E-07	3.07368E-06	0	0	1.21011E-06	4.11437E-07	0	0	0	0	8.47076E-07	0	0	0	0	3.14628E-07	0	1.71593E-05	0	2.42022E-06	1.47633E-06	1.69415E-06	5.80852E-07	7.35746E-06	3.87235E-07	2.15399E-06	3.14628E-07	7.159E-05	5.5665E-07	4.11437E-07	6.29257E-07	3.14628E-07	0	1.28272E-06	1.42793E-06	4.35639E-07	3.63033E-07	1.02133E-05	5.5423E-06
157	LR14	f	i	LR	p1	5.083229814	13	2.20021E-07	1.67635E-07	9.74378E-07	5.13382E-07	3.33174E-06	1.0582E-06	0	3.03838E-07	1.1944E-06	1.67635E-07	2.83932E-06	1.04772E-07	2.30498E-07	5.34336E-07	0	0	0	7.01971E-07	0	0	1.11372E-05	1.13154E-06	1.48776E-06	1.59253E-06	1.67635E-07	1.59253E-06	2.93361E-07	1.15249E-07	1.60301E-06	2.40975E-07	5.39575E-06	2.93361E-07	9.74378E-07	1.25726E-07	7.01971E-07	4.29565E-07	5.44814E-07	9.53424E-07	2.93361E-07	9.42946E-07	4.66235E-06	2.99647E-06
158	LR14	m	i	LR	p1	4.064596273	13	0	1.84774E-07	2.24369E-07	6.33512E-07	3.6031E-06	1.4518E-07	0	1.06905E-06	6.4671E-07	0	9.10673E-07	2.50765E-07	0	4.35539E-07	5.27927E-07	0	2.77161E-07	2.00612E-06	0	2.9036E-07	1.44652E-05	9.23872E-07	2.03252E-06	1.90054E-06	4.48738E-07	1.80815E-06	2.71882E-06	1.4254E-06	2.42846E-06	9.50268E-07	6.69147E-06	5.14728E-07	1.97972E-07	6.59908E-07	5.80719E-07	4.88332E-07	4.75134E-07	1.68937E-06	1.29342E-06	1.465E-06	9.63466E-06	2.52085E-06
159	LR14	f	i	LR	p1	5.038509317	13	0	5.34237E-07	7.12316E-07	2.59204E-06	3.73966E-06	7.12316E-07	0	0	1.20698E-06	0	5.61938E-06	4.94664E-07	0	5.54023E-07	5.7381E-07	0	0	1.34548E-06	3.16585E-07	0	3.29644E-05	3.75944E-07	1.12783E-06	2.09737E-06	7.91462E-07	3.79902E-06	9.69541E-07	4.15517E-07	4.19475E-06	0	6.767E-06	0	1.3257E-06	4.35304E-07	9.49754E-07	3.95731E-07	5.38194E-06	2.41396E-06	1.48399E-06	4.35304E-07	1.49586E-05	2.96798E-06
160	MP42	m	i	MP	p1	3.756521739	20	4.10579E-07	4.10579E-07	4.40213E-05	0	2.1243E-06	2.65984E-06	0	0	4.01654E-06	0	7.22977E-06	4.99836E-07	3.21323E-07	6.60497E-07	0	2.14215E-07	2.8562E-07	2.89191E-06	7.14051E-07	0	1.40311E-05	4.28431E-07	2.98116E-06	3.57026E-07	6.06943E-07	8.21159E-07	9.8182E-07	2.49918E-07	1.3567E-06	0	4.23075E-06	0	1.51736E-06	0	0	0	1.49951E-06	1.12463E-06	7.31902E-07	6.60497E-07	6.85489E-06	1.64232E-06
161	MP52	f	i	MP	p1	4.49689441	45	2.33884E-07	9.64773E-07	2.6312E-07	5.40857E-07	1.28636E-06	3.14282E-06	0	4.38533E-07	1.76875E-06	1.75413E-07	1.2966E-05	3.80062E-07	0	7.89359E-07	1.90031E-07	0	3.65444E-07	3.09897E-06	3.80062E-07	0	1.28929E-05	4.09297E-07	8.62448E-07	8.62448E-07	1.60795E-07	1.16942E-06	5.11622E-07	1.75413E-07	3.59597E-06	5.40857E-07	4.20992E-06	6.28564E-07	1.19866E-06	1.46178E-07	9.20919E-07	0	8.47831E-07	1.0671E-06	8.91684E-07	6.28564E-07	6.13946E-06	7.60124E-07
162	MP52	f	i	MP	p1	4.452173913	45	0	3.68309E-07	4.8776E-07	9.0584E-07	3.03606E-06	1.18456E-06	0	1.79177E-07	1.25424E-06	4.57897E-07	6.29111E-06	2.38903E-07	0	8.46115E-07	4.1808E-07	0	0	1.0452E-06	0	0	1.44238E-05	1.47323E-06	1.25424E-06	4.67852E-07	2.68766E-07	8.56069E-07	5.47486E-07	0	1.88136E-06	2.58812E-07	2.17999E-06	2.48857E-07	6.56983E-07	0	0	4.37989E-07	4.97714E-07	8.56069E-07	1.18456E-06	3.18537E-07	7.35622E-06	9.65566E-07
163	MP41	m	i	MP	p1	3.925465839	18	0	2.06318E-07	1.26026E-05	1.63335E-06	2.81968E-06	1.44422E-06	0	9.62816E-07	1.13475E-06	0	1.87405E-06	0	0	7.39305E-07	2.23511E-07	3.09477E-07	0	2.94003E-06	3.78249E-07	0	2.92627E-05	3.43863E-07	1.94283E-06	9.11237E-07	1.20352E-06	6.70533E-07	4.29829E-07	0	1.90844E-06	3.09477E-07	3.24951E-06	2.23511E-07	8.42464E-07	8.25271E-07	1.44422E-06	9.2843E-07	1.68493E-06	8.59657E-07	0	0	1.32731E-05	2.83687E-06
164	LR13	f	i	LR	p1	5.480745342	29	9.34026E-07	4.86118E-06	1.25032E-05	7.15379E-06	8.57606E-06	6.62309E-06	3.18418E-07	1.08262E-06	6.07117E-06	7.00519E-07	1.68762E-05	2.01665E-06	0	5.73152E-07	1.48595E-06	0	4.88241E-07	4.86118E-06	0	0	2.29898E-05	9.9771E-07	9.55254E-07	2.2077E-06	1.01894E-06	1.37981E-06	4.07575E-06	2.54734E-07	4.05452E-06	7.42975E-07	4.67013E-06	2.22893E-06	1.61332E-06	8.70342E-07	9.34026E-07	1.12508E-06	1.44349E-06	1.23122E-06	8.27887E-07	2.33506E-07	8.04536E-06	1.46472E-06
165	MP41	f	i	MP	p1	3.716770186	18	0	2.3382E-06	5.69077E-06	4.12624E-07	1.4098E-06	5.8455E-07	0	2.06312E-07	8.4244E-07	2.75082E-07	1.22068E-06	5.67357E-07	0	1.89119E-07	0	0	0	5.67357E-07	0	0	1.84649E-05	4.12624E-07	8.76825E-07	1.71926E-07	0	1.20349E-06	9.79981E-07	2.23504E-07	1.10033E-06	2.92275E-07	3.31818E-06	8.76825E-07	6.70513E-07	2.78177E-05	1.71926E-07	4.12624E-07	1.23787E-06	6.01743E-07	0	0	6.56759E-06	5.8455E-06
166	MP61	f	i	MP	p1	NA	9	0	1.15998E-06	1.50797E-06	2.17496E-07	2.63895E-06	1.24697E-06	0	6.81486E-07	2.87094E-06	5.0749E-07	5.97388E-06	3.04494E-07	2.46495E-07	7.82984E-07	7.82984E-07	1.79796E-06	3.62493E-07	6.52487E-07	3.33493E-07	5.65489E-07	2.44175E-05	1.08748E-06	1.71097E-06	1.98646E-06	5.36489E-07	2.00096E-06	1.76896E-06	1.43547E-06	2.55195E-06	1.44997E-07	2.76944E-06	4.49491E-07	1.02948E-06	1.85596E-06	8.69983E-07	2.17496E-07	4.9299E-07	1.01498E-06	2.60995E-07	3.62493E-07	1.27162E-05	3.47993E-07
167	MP61	m	i	MP	p1	3.165217391	9	0	6.41662E-07	1.55068E-06	8.02078E-07	2.83401E-06	0	0	0	2.67359E-07	0	6.06014E-07	0	0	5.8819E-07	4.63423E-07	2.67359E-07	0	1.78239E-07	0	0	1.78239E-05	8.02078E-07	1.28332E-06	1.55068E-06	6.41662E-07	7.48606E-07	8.19902E-07	0	2.19235E-06	0	4.20645E-06	9.26845E-07	1.1942E-06	1.78239E-07	4.9907E-07	0	4.87307E-05	5.52542E-07	6.23838E-07	2.31711E-07	1.70219E-05	1.03379E-06
168	LRB34	f	c	LR	p1	5.053416149	20	0	1.0972E-06	1.99063E-06	5.32924E-07	1.84956E-06	5.64272E-07	0	0	5.95621E-07	0	1.06585E-06	8.1506E-07	1.72416E-07	8.46408E-07	0	0	2.19439E-07	0	1.88091E-07	2.66462E-07	2.45145E-05	1.75551E-06	1.81821E-06	3.44833E-07	6.26969E-07	9.09105E-07	7.0534E-07	3.60507E-07	1.28529E-06	0	3.26024E-06	3.29159E-07	3.16619E-06	1.14422E-06	4.85901E-07	0	2.16304E-06	7.0534E-07	7.0534E-07	2.03765E-07	1.06898E-05	2.75866E-06
169	LRB34	f	c	LR	p1	5.202484472	20	2.21867E-07	1.56612E-07	1.74884E-06	0	3.04089E-06	0	3.26275E-07	0	2.21867E-07	0	4.30683E-07	0	1.3051E-07	1.09629E-06	2.21867E-07	0	0	0	4.69836E-07	0	2.00725E-05	5.87296E-07	1.3312E-06	6.26449E-07	9.52724E-07	1.55307E-06	1.74884E-06	3.65428E-07	5.22041E-07	0	1.23593E-05	2.6102E-07	3.30191E-06	5.48143E-07	0	3.39326E-07	1.54002E-06	3.13224E-07	8.35265E-07	4.04581E-07	1.08584E-05	3.36716E-06
170	LRB21	m	c	LR	p1	4.491925466	10	1.5829E-07	1.7899E-06	3.39715E-06	6.33161E-07	2.8614E-06	6.08809E-07	0	0	4.50518E-07	0	1.70466E-07	2.19171E-07	0	6.57513E-07	5.84456E-07	3.04404E-07	0	1.82643E-07	0	2.67876E-07	2.00176E-05	1.93601E-06	1.88731E-06	1.40026E-06	4.50518E-07	1.35156E-06	8.15804E-07	5.11399E-07	3.75026E-06	3.16581E-07	4.11555E-06	5.60104E-07	1.0715E-06	6.6969E-07	9.8627E-07	8.88861E-07	5.84456E-07	1.38808E-06	8.52332E-07	6.08809E-07	9.3026E-06	1.69249E-06
171	LRB35	m	c	LR	p1	3.836024845	20	0	1.23755E-07	2.04196E-06	1.29324E-06	1.54694E-06	6.3734E-07	0	0	3.40327E-07	0	0	1.23755E-07	0	4.20768E-07	1.60882E-07	0	0	0	0	2.59886E-07	1.46093E-05	5.19773E-07	7.23969E-07	5.2596E-07	6.80655E-08	2.42561E-06	2.59886E-07	0	1.20662E-06	0	1.7202E-06	4.82646E-07	0	0	1.85633E-07	2.16572E-07	0	3.83642E-07	2.41323E-07	0	5.93407E-06	7.42532E-07
172	MP53	m	i	MP	p1	3.234782609	38	0	4.38112E-07	4.1099E-06	1.01183E-06	4.00559E-06	2.81643E-07	0	5.73717E-07	1.09528E-06	0	1.9715E-06	3.4423E-07	0	7.09323E-07	9.70104E-07	0	0	6.98892E-07	4.58974E-07	3.33799E-07	2.11024E-05	8.76223E-07	1.26218E-06	1.10571E-06	4.38112E-07	8.13636E-07	1.53339E-06	5.84149E-07	1.87762E-06	0	2.25315E-06	6.7803E-07	1.17873E-06	1.51253E-06	4.58974E-07	6.05011E-07	4.90268E-07	6.15442E-07	1.25175E-06	1.06399E-06	5.83106E-06	2.25315E-06
173	LRB31	m	c	LR	p1	4.481987578	20	4.77526E-07	4.11203E-07	6.81802E-06	5.57114E-07	3.39574E-06	0	0	7.29554E-07	0	1.85705E-07	5.96908E-07	9.28524E-07	2.12234E-07	9.81582E-07	1.52543E-06	1.7244E-07	0	1.35299E-06	1.85705E-07	6.63231E-07	2.61313E-05	1.55196E-06	1.44584E-06	1.68461E-06	4.90791E-07	1.10096E-06	2.08255E-06	3.97939E-07	3.59471E-06	4.50997E-07	3.95286E-06	1.11423E-06	1.48564E-06	1.12749E-06	8.35671E-07	0	1.44584E-06	2.28152E-06	1.40605E-06	1.91011E-06	9.20565E-06	9.55053E-07
174	LRB31	f	c	LR	p1	5.445962733	20	0	1.06556E-06	1.90211E-05	5.7254E-07	1.25641E-06	1.76533E-06	0	5.56636E-07	3.18078E-07	3.33982E-07	1.28822E-06	1.71762E-06	0	1.14508E-06	3.18078E-07	0	0	0	4.43719E-06	0	2.09772E-05	5.56636E-07	1.57449E-06	2.21064E-06	3.81693E-07	7.15675E-07	7.95194E-07	0	1.11327E-06	4.13501E-07	3.72151E-06	1.49497E-06	7.42712E-06	1.74943E-07	6.36156E-07	7.47483E-06	1.35024E-05	8.74714E-07	4.93021E-07	0	1.21029E-05	4.40538E-06
175	LRB31	f	c	LR	p1	5.127950311	20	0	8.71383E-07	1.79051E-06	6.20711E-07	2.84095E-06	2.26798E-07	0	4.7747E-07	1.01462E-06	1.79051E-07	1.19367E-06	1.11012E-06	0	0	8.23636E-07	0	0	0	2.98419E-07	4.4166E-07	2.36825E-05	1.14593E-06	1.51597E-06	2.98419E-07	9.31066E-07	1.00269E-06	1.00269E-06	1.31304E-07	8.35572E-07	1.79051E-07	3.00806E-06	7.28142E-07	1.02656E-06	3.81976E-07	5.25217E-07	5.84901E-07	8.59446E-07	1.20561E-06	2.74545E-07	1.79051E-07	7.23367E-06	2.24411E-06
176	LR32	m	i	LR	p1	4.089440994	31	0	8.7633E-07	2.89189E-06	5.5866E-07	1.27068E-06	4.49119E-07	0	0	0	0	2.08128E-07	2.95761E-07	3.39578E-07	6.02477E-07	5.25798E-07	1.64312E-07	0	1.09541E-07	5.5866E-07	0	1.93559E-05	6.79156E-07	1.0516E-06	1.34736E-06	5.69615E-07	1.52262E-06	1.27068E-06	2.40991E-07	2.43182E-06	3.1767E-07	2.36609E-06	5.36752E-07	1.25972E-06	1.8622E-07	4.81982E-07	8.43468E-07	1.48976E-06	8.43468E-07	8.32514E-07	1.27068E-06	7.15304E-06	1.48976E-06
177	MP55	f	i	MP	p2	NA	61	7.26696E-08	1.43321E-06	6.03562E-06	2.42636E-06	2.05897E-07	3.27013E-07	1.89748E-07	5.45022E-07	3.18939E-07	7.34771E-07	1.21116E-07	1.37265E-07	1.0093E-06	0	0	5.65208E-08	0	5.73283E-07	3.06827E-07	6.82287E-07	5.61171E-07	1.65525E-06	1.09004E-07	3.31051E-07	1.13849E-06	6.62101E-07	1.97419E-06	3.19343E-06	5.53097E-07	3.10865E-07	1.57451E-07	2.70493E-07	3.10865E-07	9.5278E-07	7.38808E-07	3.87571E-07	7.14585E-07	1.33228E-07	1.25153E-07	1.06986E-06	1.69562E-07	7.58994E-07
178	LR32	m	i	LR	p2	3.940372671	31	2.75225E-07	3.02408E-07	1.39651E-06	4.16576E-06	2.03871E-07	1.2572E-07	9.17418E-08	0	0	6.25203E-07	1.2572E-07	0	1.66494E-06	3.60171E-07	0	0	6.79569E-08	9.85375E-08	2.07268E-07	5.6744E-07	6.25203E-07	1.12808E-06	3.26193E-07	9.17418E-08	1.45767E-06	9.95568E-07	1.2572E-07	3.44881E-06	2.78623E-07	2.07268E-07	7.50923E-07	2.61634E-07	4.45118E-07	3.90752E-07	1.96735E-06	2.44645E-07	1.5698E-06	0	2.92215E-07	6.1501E-07	2.37849E-07	1.56301E-07
179	LRB36	f	c	LR	p2	NA	20	0	0	6.286E-05	0	0	0	0	0	0	0	0	0	0	0	0	0	0	0	0	0	0	0	0	0	0	0	0	0	0	0	0	0	0	0	0	0	0	0	0	0	0	0
180	LRB33	m	c	LR	p2	3.279503106	20	3.20659E-07	6.02929E-07	7.79066E-07	3.30821E-06	1.18102E-06	1.91944E-07	5.14861E-07	2.23558E-07	1.3549E-07	1.16973E-06	6.66158E-07	1.03875E-07	2.98077E-07	4.38083E-07	0	7.22612E-08	0	7.0003E-08	2.73238E-07	7.0003E-08	6.59383E-07	1.0365E-06	1.91944E-07	1.3549E-07	9.25846E-08	0	1.08392E-07	2.91529E-06	9.19072E-07	0	5.64541E-08	7.45194E-08	9.48428E-08	9.12297E-07	3.34208E-07	4.01953E-07	1.85169E-07	0	0	2.70979E-07	1.89686E-07	2.84528E-07
181	MP52	f	i	MP	p2	4.601242236	45	0	0	3.82974E-07	1.81409E-07	5.64382E-07	0	0	0	0	0	2.62035E-07	0	2.49941E-07	3.1041E-07	0	0	0	0	0	0	1.16263E-05	5.16006E-07	5.8857E-07	2.44297E-06	4.83756E-07	2.1769E-07	6.61133E-07	0	4.71662E-07	3.82974E-07	3.13232E-06	0	0	0	0	0	2.90254E-07	2.1769E-07	0	3.02348E-07	1.09248E-06	1.09248E-06
182	MP52	f	i	MP	p2	4.536645963	45	0	2.18638E-06	0	4.67264E-07	4.77725E-07	0	0	4.91673E-07	0	3.8898E-06	0	0	8.75248E-07	0	0	0	3.27782E-07	0	0	5.82336E-07	5.33518E-07	2.21776E-06	0	6.59051E-07	0	0	1.57266E-06	5.21313E-07	0	0	0	0	8.42121E-07	8.73504E-07	0	0	0	0	0	0	0	0
183	LR14	f	i	LR	p2	5.376397516	13	0	2.59079E-06	5.18158E-07	1.27737E-06	0	0	0	0	0	1.48689E-06	0	0	5.65468E-07	0	0	0	5.5871E-07	0	0	0	3.19906E-07	0	0	1.17374E-06	0	0	8.15536E-07	2.09741E-06	0	0	0	0	0	6.10526E-07	0	9.75489E-07	0	0	0	8.69605E-07	0	0
184	LR14	m	i	LR	p2	NA	13	0	6.817E-06	6.32769E-06	3.3807E-06	0	0	0	1.3938E-06	0	0	0	0	9.8233E-07	0	0	0	0	0	0	0	1.96466E-06	0	0	0	0	0	1.96095E-06	8.56295E-06	5.67157E-07	0	0	0	0	0	0	0	1.6644E-06	0	0	0	0	0
185	LRB22	f	c	LR	p2	5.450931677	10	5.68902E-07	9.30931E-07	1.13436E-06	6.58547E-06	4.51674E-07	0	2.58592E-07	0	0	2.48248E-07	0	0	2.53075E-06	2.20665E-07	2.27561E-07	0	3.9306E-07	0	0	1.72395E-07	5.79246E-07	1.58603E-06	0	0	3.5203E-06	5.51663E-07	2.07908E-06	1.59982E-06	5.37871E-07	0	3.65477E-07	0	0	1.1378E-06	1.9653E-06	5.30975E-07	5.55111E-07	0	0	2.58592E-07	2.6204E-07	1.20676E-07
186	LR14	f	i	LR	p2	4.104347826	13	7.15314E-07	3.34499E-07	5.35199E-07	2.13565E-06	1.71881E-06	2.47015E-07	0	2.88699E-06	8.13091E-07	1.47334E-05	1.12701E-06	3.70522E-07	8.02799E-07	9.00575E-07	3.29353E-07	3.24207E-07	1.12186E-06	2.75833E-06	1.18361E-07	9.77768E-07	1.30197E-06	1.08584E-06	5.96953E-07	1.69823E-07	1.28654E-06	7.92506E-07	9.8806E-07	2.95903E-06	1.37402E-06	1.338E-07	2.16138E-07	1.44092E-07	6.68999E-08	9.77768E-08	1.44092E-07	5.14615E-08	9.77768E-08	0	6.17537E-08	1.13215E-07	2.16138E-07	7.2046E-08
187	MP42	m	i	MP	p2	4.367701863	20	9.26242E-08	6.32491E-07	1.12472E-06	2.68346E-06	2.93751E-07	1.50845E-07	0	0	0	0	0	0	8.25679E-07	2.11712E-07	0	8.99778E-08	1.53492E-07	5.29281E-08	8.4685E-08	3.06983E-07	6.93358E-07	2.96133E-06	5.82209E-08	0	1.43171E-06	2.80519E-07	1.00563E-06	4.97524E-07	3.49326E-07	2.06155E-06	3.12276E-07	2.22298E-07	3.86375E-07	4.7106E-07	8.62728E-07	4.10193E-07	5.63684E-07	8.73314E-08	1.90541E-07	3.91668E-07	2.01127E-07	4.049E-07
188	MP42	m	i	MP	p2	NA	20	0	2.12724E-06	1.32712E-06	2.86582E-06	1.00015E-07	0	1.26942E-07	0	0	3.84673E-08	1.73103E-07	6.53945E-08	1.75411E-06	1.8849E-07	0	0	6.92412E-08	7.30879E-08	1.61563E-07	1.53869E-07	1.12325E-06	5.19694E-06	1.30789E-07	3.7698E-07	2.28496E-06	2.47345E-06	1.19633E-06	6.53945E-07	3.15432E-07	0	2.69271E-07	1.84643E-07	3.07739E-07	8.92442E-07	1.71564E-06	1.4079E-06	5.00075E-07	0	2.30804E-07	6.23171E-07	3.7698E-07	8.84749E-08
189	MPB23	f	c	MP	p2	5.118012422	20	1.17772E-06	1.77692E-06	1.76659E-06	1.18392E-05	0	7.12833E-07	2.52074E-06	8.88458E-07	0	1.37401E-06	0	1.28103E-06	6.28119E-06	0	8.16142E-07	0	0	0	0	0	2.68604E-06	1.47112E-05	0	0	9.74205E-06	4.50428E-06	5.73365E-06	1.22008E-05	0	2.77901E-06	1.79758E-06	0	0	1.17772E-06	5.85763E-06	0	0	0	0	0	0	0
190	LR14	f	i	LR	p2	4.968944099	13	1.24086E-07	5.48736E-07	0	1.70963E-06	6.81095E-07	7.72091E-08	1.70963E-07	4.6877E-07	0	3.70052E-06	3.77773E-07	0	1.8475E-06	4.52225E-07	0	0	9.12722E-07	1.79235E-07	0	0	8.85148E-07	3.67295E-06	2.5093E-07	1.42561E-06	1.02026E-07	7.47274E-07	0	1.78408E-06	0	0	3.17109E-07	1.57176E-07	0	3.86046E-07	1.22156E-06	3.50199E-07	0	0	0	2.56445E-07	2.20598E-07	0
191	LR14	m	i	LR	p2	4.308074534	13	0	1.33969E-06	5.82765E-06	6.66619E-06	0	0	0	1.99713E-06	0	1.21316E-06	0	0	1.51335E-06	0	0	0	0	0	0	0	0	0	0	0	3.00686E-06	0	1.74904E-06	0	0	0	0	0	0	0	1.49351E-06	0	0	0	0	0	0	0
192	MPB26	f	c	MP	p2	5.40621118	20	3.41827E-07	1.53173E-06	7.96154E-07	9.20337E-06	8.91347E-07	3.85096E-07	3.89423E-07	1.25048E-06	0	4.37019E-07	9.51924E-08	1.42789E-07	1.89519E-06	0	0	1.64423E-07	1.51442E-07	2.59616E-07	2.42308E-07	9.51924E-07	7.3125E-07	1.95144E-06	0	1.09904E-06	0	2.0726E-06	2.73894E-06	2.46635E-07	8.39423E-07	0	2.72596E-07	0	0	1.51442E-07	5.10577E-07	6.83654E-07	1.71346E-06	0	3.67789E-07	1.56202E-06	2.98558E-07	5.71154E-07
196	MP62	m	i	MP	p2	4.874534161	53	0	5.60707E-06	1.11394E-05	1.67464E-05	0	0	0	0	0	0	0	0	0	0	0	0	0	0	0	0	3.01762E-06	8.53633E-06	7.88387E-06	0	0	0	0	0	0	0	0	0	0	0	0	0	0	0	0	0	0	6.66051E-06
197	MP62	m	i	MP	p2	3.965217391	53	0	7.50619E-07	7.79489E-07	1.72931E-06	1.21254E-07	0	0	1.55898E-07	0	2.62717E-07	0	0	0	0	1.03932E-07	2.62717E-07	0	0	1.58785E-07	0	6.09156E-07	1.79571E-06	4.15728E-07	5.88947E-07	0	1.58785E-07	4.67693E-07	1.43772E-06	1.58785E-07	0	0	1.43224E-05	0	1.49546E-06	6.84218E-07	0	4.9945E-07	1.78994E-07	0	3.63762E-07	0	0
198	LR14	m	i	LR	p2	3.577639752	13	0	1.16153E-06	2.04675E-06	2.52517E-06	4.96336E-07	5.2192E-07	7.6753E-08	0	0	8.95451E-08	0	2.71194E-07	3.73531E-07	2.91661E-07	1.43272E-07	0	1.68857E-07	3.99115E-07	3.50505E-07	2.96778E-07	2.04675E-06	2.86544E-06	6.31933E-07	1.03617E-06	2.43051E-07	3.9144E-07	1.30736E-06	5.01453E-07	6.62634E-07	1.25363E-07	2.48168E-07	1.99558E-07	2.9422E-07	3.58181E-07	4.06791E-07	1.89324E-07	1.35597E-07	1.40714E-07	1.66298E-07	2.02116E-07	2.99337E-07	0
199	LR12	f	i	LR	p2	5.520496894	6	8.40807E-06	8.01908E-06	1.19015E-05	1.10861E-05	5.26626E-06	2.05713E-06	7.03166E-07	5.58044E-06	3.81505E-06	6.88205E-06	2.67802E-06	1.48114E-06	2.01973E-07	8.97659E-08	4.6379E-07	8.22854E-08	1.4961E-07	0	0	2.24415E-07	8.22854E-07	1.04727E-07	2.54337E-07	1.27168E-07	7.48049E-08	0	0	5.61037E-07	1.27168E-07	0	0	2.01973E-07	3.21661E-07	2.69298E-07	0	0	0	0	0	0	0	0
200	LRB31	m	c	LR	p2	NA	20	4.65547E-06	4.95677E-06	1.22117E-05	6.12064E-06	3.24937E-06	7.68034E-07	5.08084E-07	3.0426E-06	1.72512E-06	3.88152E-06	1.52425E-06	9.03917E-07	1.94962E-07	2.3041E-07	2.65858E-07	7.08954E-08	3.84017E-07	1.83147E-07	1.29975E-07	1.12251E-07	1.37655E-06	3.19029E-07	6.97138E-07	3.13121E-07	1.65423E-07	1.35883E-06	9.45272E-07	0	7.85758E-07	5.96703E-07	6.67599E-07	8.92101E-07	5.02176E-07	3.84017E-07	1.24067E-07	2.77674E-07	1.12251E-07	0	0	5.90795E-08	0	0
201	LRB31	m	c	LR	p2	NA	20	4.93835E-06	6.37006E-06	1.27816E-05	6.94412E-06	3.62422E-06	1.50087E-06	3.18157E-07	5.01443E-06	2.815E-06	4.8761E-06	2.90491E-06	8.57641E-07	3.52739E-07	7.6081E-08	2.83575E-07	1.59079E-07	3.25073E-07	2.00577E-07	6.91646E-08	2.90491E-07	1.62537E-06	2.21327E-07	5.32567E-07	6.6398E-07	6.91646E-08	6.91646E-07	2.83575E-07	4.35737E-07	7.67727E-07	3.04324E-07	2.97408E-07	7.33144E-07	9.12972E-07	6.4323E-07	6.91646E-08	1.45246E-07	2.55909E-07	8.99139E-08	6.91646E-08	0	1.31413E-07	0
202	MPB26	m	c	MP	p2	4.571428571	20	3.25143E-06	1.07947E-05	3.17645E-05	7.4362E-06	2.91481E-06	1.00985E-06	7.03838E-07	4.16182E-06	8.64497E-07	4.25363E-06	1.46123E-06	3.6722E-07	2.83065E-07	1.45358E-07	7.65041E-08	8.41545E-08	7.03838E-07	0	2.60114E-07	2.90716E-07	1.30057E-07	5.73781E-07	0	1.37707E-07	0	5.04927E-07	6.80887E-07	0	1.75959E-07	3.13667E-07	5.5083E-07	3.6722E-07	0	0	7.65041E-08	0	0	0	0	0	0	0
203	MPB26	m	c	MP	p2	3.254658385	20	4.21857E-06	4.4466E-06	1.35209E-05	7.04883E-06	3.48753E-06	4.22528E-07	8.85296E-07	3.47412E-06	1.51573E-06	5.27824E-06	1.84437E-06	7.77987E-07	2.68271E-07	4.15821E-07	2.0791E-07	1.40843E-07	6.17024E-07	2.68271E-07	0	4.09114E-07	7.57867E-07	1.07309E-06	1.2877E-06	3.62166E-07	3.42046E-07	1.57609E-06	6.17024E-07	1.60963E-07	1.45537E-06	1.11333E-06	7.37747E-07	1.05967E-06	2.54858E-07	3.957E-07	6.70679E-08	3.42046E-07	7.04213E-07	1.34136E-07	4.02407E-07	0	7.37747E-08	0
204	MPB26	f	c	MP	p2	5.336645963	20	6.9662E-07	1.79395E-06	1.14726E-05	7.06483E-06	3.1502E-06	3.20568E-07	1.22679E-06	2.72483E-06	2.05287E-06	7.92174E-06	1.60901E-06	4.1304E-07	3.45227E-07	6.8429E-07	2.09602E-07	2.46591E-07	1.16514E-06	1.17131E-07	1.23296E-07	4.1304E-07	1.04801E-06	2.97759E-06	3.51392E-07	7.76762E-07	4.93182E-07	5.48665E-07	2.2933E-06	5.11676E-07	1.3131E-06	8.32245E-07	7.45938E-07	1.15898E-06	1.47955E-07	1.78778E-07	4.37699E-07	3.88381E-07	4.31534E-07	7.39773E-08	0	1.84943E-07	0	0
205	MPB26	m	c	MP	p2	4.228571429	20	9.94224E-06	5.03249E-06	1.40618E-05	1.07554E-05	5.37771E-06	1.59567E-06	1.15839E-06	4.67193E-06	2.10199E-06	6.73556E-06	1.76444E-06	1.70307E-06	5.44675E-07	2.22473E-07	2.99188E-07	2.30144E-07	3.52888E-07	8.43863E-08	7.67148E-08	5.37004E-07	6.59748E-07	1.77978E-06	3.68231E-07	3.98917E-07	2.6083E-07	6.67419E-07	0	3.91246E-07	4.06589E-07	6.98105E-07	4.1426E-07	1.91787E-07	4.1426E-07	2.68502E-07	0	2.99188E-07	8.43863E-08	0	0	0	0	0
206	MP41	f	i	MP	p2	5.013664596	18	6.98049E-06	2.59896E-06	2.08366E-05	7.33251E-06	3.84976E-06	1.07104E-06	1.101E-06	3.63255E-06	1.07853E-06	3.49025E-06	1.13845E-06	1.0261E-06	2.92102E-07	6.36633E-07	3.96959E-07	7.4898E-08	8.23878E-07	3.44531E-07	2.09714E-07	3.22061E-07	8.91286E-07	2.94349E-06	3.5951E-07	8.83796E-07	4.71857E-07	1.38561E-06	3.67E-07	7.4898E-07	1.22833E-06	1.66274E-06	6.21653E-07	6.44123E-07	3.8198E-07	4.56878E-07	2.32184E-07	5.84204E-07	0	0	1.34816E-07	0	0	0
207	MP41	f	i	MP	p2	5.058385093	18	3.85325E-06	8.23882E-06	1.83407E-05	7.47664E-06	3.27859E-06	1.14327E-06	7.13789E-07	3.1939E-06	1.49412E-06	3.76856E-06	1.3066E-06	5.62562E-07	7.86378E-08	1.39128E-07	3.08502E-07	0	3.206E-07	6.65396E-08	1.08883E-07	2.29864E-07	7.13789E-07	3.56894E-07	7.25887E-08	0	0	4.4763E-07	2.17766E-07	4.83925E-07	1.57276E-07	4.65777E-07	3.38747E-07	1.57276E-07	0	9.07359E-08	7.86378E-08	0	1.45177E-07	0	0	0	0	0
208	MPB32	f	c	MP	p2	5.217391304	10	4.47768E-06	7.37029E-06	1.87125E-05	1.11757E-05	3.12081E-06	7.77118E-07	5.18079E-07	3.34901E-06	1.27669E-06	3.44769E-06	6.10593E-07	4.6257E-07	1.48023E-07	0	1.97363E-07	1.11017E-07	2.96045E-07	0	1.60358E-07	2.89877E-07	5.42749E-07	2.22034E-07	1.54807E-06	4.1323E-07	3.88559E-07	8.57297E-07	3.39218E-07	1.91196E-07	0	1.11017E-07	0	1.66525E-07	0	0	0	0	0	0	0	0	0	0
209	LRB35	m	c	LR	p2	4.556521739	20	2.63815E-06	7.17554E-06	1.51611E-05	9.18973E-06	2.567E-06	1.50517E-06	4.48814E-07	2.71478E-06	1.22603E-06	2.81877E-06	8.37421E-07	3.284E-07	2.6272E-07	0	1.20413E-07	6.02067E-08	3.1198E-07	8.21001E-08	0	2.07987E-07	3.284E-07	2.7914E-07	2.35353E-07	0	0	6.13014E-07	9.19521E-07	2.463E-07	3.22927E-07	3.99554E-07	6.95114E-07	3.72187E-07	2.02513E-07	1.642E-07	0	1.03993E-07	1.09467E-07	6.568E-08	0	0	0	6.568E-08
210	MPB23	m	c	MP	p2	NA	20	2.70529E-06	6.96913E-06	1.72581E-05	1.0346E-05	2.88269E-06	1.6029E-06	1.7106E-07	3.13611E-06	1.64725E-06	3.18046E-06	1.62191E-06	6.46229E-07	2.02738E-07	8.8698E-08	1.52054E-07	0	2.66094E-07	7.60269E-08	8.23625E-08	1.20376E-07	6.589E-07	6.08215E-07	4.87839E-07	3.04108E-07	0	5.70202E-07	9.44E-07	6.96913E-08	7.28591E-07	3.92806E-07	1.00102E-06	6.33557E-08	4.05477E-07	0	0	1.01369E-07	7.60269E-08	6.96913E-08	0	0	6.33557E-08	0
213	LRB35	m	c	LR	p2	3.990062112	20	1.12148E-06	1.00408E-05	1.60286E-05	1.1687E-05	3.36443E-06	2.59711E-06	7.08302E-07	5.3057E-06	1.86913E-06	3.39067E-06	1.45595E-06	7.5421E-07	1.11492E-07	3.93501E-07	6.68952E-07	1.04934E-07	4.78759E-07	7.87002E-08	2.03309E-07	6.55835E-08	5.83693E-07	7.47652E-07	1.50842E-07	1.37725E-07	0	1.9675E-07	1.574E-07	1.63959E-07	1.44284E-07	0	2.49217E-07	0	2.62334E-07	0	0	0	0	0	0	0	0	0
214	LRB35	m	c	LR	p2	NA	20	5.03851E-07	8.48963E-06	1.29647E-05	9.37814E-06	2.45424E-06	1.97206E-06	1.95039E-07	4.19334E-06	1.8312E-06	2.06417E-06	9.48108E-07	5.797E-07	1.78786E-07	3.90079E-07	4.87598E-07	1.62533E-07	3.41319E-07	6.50131E-08	3.03394E-07	2.70888E-07	4.06332E-07	1.11064E-06	2.38381E-07	2.70888E-07	1.35444E-07	3.52154E-07	7.58486E-08	2.81723E-07	2.32964E-07	6.06789E-07	2.76306E-07	1.6795E-07	2.38381E-07	0	6.50131E-08	0	6.50131E-08	0	0	0	0	0
215	LRB35	m	c	LR	p2	4.178881988	20	3.84184E-06	5.49952E-06	1.6897E-05	1.02449E-05	3.90587E-06	1.01738E-06	1.29484E-06	5.13668E-06	1.06718E-06	4.9019E-06	1.19524E-06	9.32002E-07	4.12642E-07	1.63634E-07	2.41894E-07	0	1.01738E-06	3.7707E-07	1.99207E-07	1.08852E-06	9.24888E-07	7.68368E-07	2.56123E-07	4.19757E-07	0	2.16281E-06	3.7707E-07	1.35176E-06	4.90902E-07	8.1817E-07	3.41497E-07	2.9881E-07	1.4229E-07	2.06321E-07	0	2.49008E-07	2.91695E-07	3.05924E-07	0	0	0	0
216	LR11	m	i	LR	p2	4.437267081	3	4.69606E-06	5.38893E-06	1.48426E-05	7.65228E-06	3.5105E-06	3.46431E-07	6.92862E-07	3.71066E-06	9.16118E-07	6.38203E-06	6.77465E-07	6.15877E-07	9.00721E-07	3.38733E-07	0	4.5421E-07	7.62148E-07	1.38572E-07	9.23816E-08	6.85164E-07	8.39133E-07	2.05549E-06	5.23496E-07	7.46751E-07	1.23175E-07	2.24025E-06	1.67057E-06	1.14707E-06	8.23736E-07	1.38572E-06	2.96391E-06	1.45501E-06	1.0008E-07	0	1.15477E-07	5.38893E-07	5.46591E-07	3.84923E-07	8.46831E-08	2.69446E-07	0	2.30954E-07
217	LR12	f	i	LR	p2	5.798757764	6	3.21339E-06	3.89355E-06	1.17292E-05	7.95367E-06	2.12375E-06	7.28739E-07	8.12024E-07	4.06706E-06	8.88368E-07	6.35044E-06	2.06129E-06	5.76051E-07	3.7478E-07	5.96872E-07	2.35973E-07	2.56794E-07	6.87097E-07	2.63734E-07	4.58065E-07	6.38514E-07	1.06188E-06	1.54076E-06	3.05376E-07	5.76051E-07	1.04106E-07	1.9433E-06	2.90108E-06	1.66569E-07	7.63441E-07	1.43666E-06	7.21799E-07	9.3695E-07	7.63441E-08	3.12317E-07	0	3.88661E-07	3.26197E-07	1.45748E-07	1.59629E-07	0	0	1.52688E-07
218	MPB23	f	c	MP	p2	NA	20	1.76937E-06	4.13502E-06	9.87739E-06	6.94787E-06	1.78882E-06	3.1758E-07	5.44423E-07	2.8323E-06	6.61085E-07	3.11747E-06	1.10181E-06	3.11099E-07	3.11099E-07	3.95355E-07	2.26843E-07	0	5.8331E-07	4.79611E-07	8.42559E-08	2.98136E-07	1.90548E-06	1.60734E-06	1.49068E-06	1.36106E-07	3.75911E-07	1.27032E-06	1.60734E-06	4.99054E-07	1.23791E-06	1.86659E-06	1.49068E-06	1.23791E-06	6.3516E-07	5.44423E-07	3.1758E-07	9.5274E-07	2.6573E-07	2.39805E-07	8.42559E-08	1.94437E-07	4.14798E-07	5.05536E-07
219	LRB36	f	c	LR	p2	5.252173913	20	2.8677E-06	1.06676E-05	1.38594E-05	1.05126E-05	3.60753E-06	2.33221E-06	5.21401E-07	4.7983E-06	2.73383E-06	6.12998E-06	1.83195E-06	1.26123E-06	3.94573E-07	2.88884E-07	5.98906E-07	1.19781E-07	1.90241E-07	0	2.53654E-07	0	5.14355E-07	6.12998E-07	1.12735E-07	9.86434E-08	0	1.76149E-07	3.3116E-07	1.90241E-07	8.45515E-08	1.47965E-07	2.11379E-07	1.40919E-07	3.73436E-07	1.19781E-07	0	7.75055E-08	2.04333E-07	0	0	0	0	4.15711E-07
220	LRB36	m	c	LR	p2	4.139130435	20	3.25779E-06	5.75258E-06	1.21577E-05	6.65111E-06	2.62028E-06	8.08172E-07	1.7569E-07	3.30798E-06	1.17461E-06	4.59303E-06	1.15453E-06	6.57581E-07	7.52955E-08	0	7.52955E-08	0	4.26675E-07	6.02364E-08	3.26281E-07	5.0197E-08	3.61419E-07	5.0699E-07	0	0	0	9.03546E-08	2.56005E-07	1.6565E-07	1.55611E-07	6.87699E-07	6.97739E-07	1.85729E-07	1.7067E-07	1.05414E-07	0	2.15847E-07	6.02364E-08	1.00394E-07	1.05414E-07	0	0	4.86911E-07
221	LRB36	m	c	LR	p2	4.52173913	20	1.21971E-06	6.18736E-06	1.47845E-05	9.36098E-06	3.34532E-06	1.46839E-06	3.31572E-07	3.69466E-06	1.71707E-06	3.99662E-06	1.28484E-06	6.63143E-07	1.24339E-07	1.9539E-07	1.42102E-07	1.06577E-07	4.02623E-07	7.10511E-08	4.85516E-07	1.65786E-07	5.50646E-07	3.67097E-07	8.28929E-08	2.19074E-07	7.6972E-08	1.07761E-06	5.92092E-08	1.59865E-07	1.71707E-07	1.18418E-06	6.33539E-07	9.47348E-08	2.66442E-07	1.48023E-07	0	1.18418E-07	3.37493E-07	7.6972E-08	0	6.51301E-08	9.47348E-07	0
222	LRB21	f	c	LR	p2	5.247204969	10	1.22018E-06	5.18301E-06	1.28613E-05	7.90917E-06	3.14938E-06	8.40934E-07	4.39704E-07	5.25996E-06	1.79179E-06	3.94085E-06	1.37407E-06	7.09023E-07	2.41837E-07	1.53896E-07	8.79408E-08	0	1.26415E-07	0	1.31911E-07	2.19852E-07	5.936E-07	7.58489E-07	0	1.9237E-07	9.34371E-08	7.47497E-07	8.24445E-08	2.30845E-07	1.59393E-07	8.79408E-07	5.4963E-07	1.0443E-07	4.34208E-07	6.59556E-08	0	2.58326E-07	1.37407E-07	0	0	0	7.74978E-07	0
223	MP52	f	i	MP	p2	4.809937888	45	1.17348E-06	5.84118E-06	1.38669E-05	8.60723E-06	3.04894E-06	1.40398E-06	1.36207E-07	4.33767E-06	2.12169E-06	2.9494E-06	1.5559E-06	4.97679E-07	0	0	3.50995E-07	5.23873E-08	1.83356E-07	1.04775E-07	0	5.7626E-08	9.37732E-07	2.25265E-07	1.15252E-07	0	2.09549E-07	7.75332E-07	4.61008E-07	7.33422E-08	8.90584E-08	2.56698E-07	2.61936E-07	0	1.78117E-07	7.33422E-08	0	1.88594E-07	9.95358E-08	0	0	0	1.78117E-07	0
224	LR13	f	i	LR	p2	4.874534161	29	3.51568E-06	8.90385E-06	1.31201E-05	8.98028E-06	3.78318E-06	2.6495E-06	4.3946E-07	4.23538E-06	2.81509E-06	3.31188E-06	1.67505E-06	9.4898E-07	2.48391E-07	1.59225E-07	3.56664E-07	1.40118E-07	0	0	0	6.36899E-08	6.68744E-07	3.75771E-07	2.99343E-07	7.00589E-08	1.01904E-07	3.94878E-07	7.00589E-08	8.91659E-08	1.97439E-07	5.73209E-07	2.80236E-07	0	3.88509E-07	0	0	0	2.10177E-07	0	0	0	1.08273E-06	0
225	MPB31	f	c	MP	p2	5.361490683	10	7.6202E-06	8.52216E-06	1.70311E-05	1.2634E-05	2.57323E-06	1.35293E-06	1.57842E-06	3.70067E-06	1.43915E-06	4.88781E-06	7.09627E-07	5.63723E-07	1.45905E-07	2.52017E-07	2.52017E-07	0	1.32641E-07	0	7.29523E-08	9.28484E-08	7.29523E-08	5.37194E-07	0	0	0	7.29523E-08	0	7.29523E-08	0	1.85697E-07	0	0	6.63203E-08	0	0	0	0	0	0	0	4.97402E-07	0
226	LR13	f	i	LR	p2	4.780124224	29	2.14693E-06	7.37444E-06	1.16533E-05	7.79884E-06	3.36518E-06	1.24322E-06	2.24678E-07	4.15905E-06	1.56276E-06	3.80455E-06	9.73606E-07	4.79314E-07	5.49214E-08	7.98856E-08	5.99142E-08	0	1.34807E-07	0	5.99142E-08	1.14836E-07	2.04707E-07	5.592E-07	0	5.49214E-08	0	1.84736E-07	6.64049E-07	0	0	3.8445E-07	3.39514E-07	0	1.398E-07	0	0	7.88871E-07	5.89157E-07	0	0	0	0	8.48785E-08
227	MP52	m	i	MP	p2	4.059627329	45	4.65141E-06	3.97916E-06	1.23517E-05	8.12808E-06	3.33408E-06	8.48797E-07	2.24082E-07	5.65639E-06	2.11181E-06	7.98548E-06	2.87233E-06	5.22859E-07	3.87052E-07	6.79038E-08	2.30873E-07	8.14845E-08	1.29017E-07	1.35808E-07	4.34584E-07	1.42598E-07	8.08055E-07	5.90763E-07	4.34584E-07	1.01856E-07	2.10502E-07	6.99409E-07	3.87052E-07	1.90131E-07	3.39519E-07	1.03214E-06	5.22859E-07	3.19148E-07	1.22227E-07	8.14845E-08	7.46942E-08	1.62969E-07	4.68536E-07	2.10502E-07	8.14845E-08	2.37663E-07	1.25622E-06	1.08646E-07
228	LR15	f	i	LR	p2	NA	28	9.25237E-07	6.89983E-06	9.43168E-06	7.09349E-06	3.77985E-06	4.35364E-06	1.7931E-06	6.1539E-06	2.84744E-06	6.23997E-06	3.04109E-06	2.79006E-06	4.94894E-07	3.44274E-07	4.37515E-07	7.17238E-07	0	7.17238E-08	2.51033E-07	2.65378E-07	1.24082E-06	1.29103E-06	2.58206E-07	2.51033E-07	1.57792E-07	1.93654E-07	4.37515E-07	1.57792E-07	2.07999E-07	7.8179E-07	4.66205E-07	0	7.60272E-07	1.36275E-07	0	0	6.16825E-07	0	0	8.60686E-08	3.37102E-07	7.17238E-08
229	LRB23	f	c	LR	p2	4.959006211	10	3.35505E-06	4.11235E-06	1.41951E-05	5.87353E-06	1.30327E-05	1.06111E-05	7.50262E-06	1.51461E-06	6.56039E-06	2.01655E-06	6.05846E-06	1.26805E-06	1.76998E-06	4.75518E-07	0	3.52236E-07	9.68648E-08	0	9.33425E-07	2.20147E-07	6.4283E-07	5.98801E-07	1.14477E-07	0	0	1.00387E-06	0	4.31489E-07	0	2.5361E-06	2.37759E-07	1.497E-07	3.61042E-07	0	0	0	2.11341E-07	1.14477E-07	0	0	9.68648E-08	0
230	LR14	m	i	LR	p2	5.267080745	13	2.35575E-06	5.17384E-06	1.5272E-05	1.15806E-05	3.08963E-06	3.0089E-07	3.81617E-07	7.35346E-06	1.45308E-06	6.49483E-06	1.87139E-06	3.66939E-07	5.87103E-07	6.09119E-07	1.8347E-07	4.10972E-07	7.8525E-07	2.4218E-07	4.91699E-07	3.59601E-07	1.18888E-06	1.46042E-06	1.98147E-07	2.71535E-07	6.60491E-07	1.15219E-06	2.34841E-07	4.40327E-07	2.49519E-07	2.02551E-06	7.11862E-07	8.07267E-08	2.20164E-07	1.10082E-07	8.80654E-08	4.8436E-07	1.98147E-07	0	8.07267E-08	0	5.28393E-07	1.02743E-07
231	LRB32	m	c	LR	p2	4.163975155	20	1.19848E-06	5.95008E-06	1.69972E-05	8.15668E-06	4.25106E-06	9.5878E-07	5.35789E-07	5.35789E-06	1.57917E-06	7.06395E-06	2.19955E-06	6.48587E-07	3.45443E-07	0	4.7939E-07	9.8698E-08	2.04446E-07	9.8698E-08	1.12798E-07	9.8698E-08	1.03633E-06	4.37091E-07	1.26897E-07	0	5.0054E-07	5.28739E-07	8.03683E-07	3.17243E-07	2.89044E-07	1.52277E-06	5.92188E-07	1.76246E-07	3.80692E-07	8.45983E-08	6.69736E-07	2.04446E-07	1.83296E-07	1.83296E-07	0	1.45932E-06	0	8.45983E-08
232	LRB32	m	c	LR	p2	4.82484472	20	4.37702E-06	4.95081E-06	1.62869E-05	9.86484E-06	3.31035E-06	6.69426E-07	1.00782E-06	9.9899E-06	1.30943E-06	4.6492E-06	1.42713E-06	9.56323E-07	5.73794E-07	2.64828E-07	2.79541E-07	2.28046E-07	5.8115E-07	2.94253E-07	4.19311E-07	4.63449E-07	2.13334E-07	2.79541E-07	8.8276E-08	4.63449E-07	1.25058E-07	1.57426E-06	1.08874E-06	2.13334E-07	1.17701E-07	1.76552E-06	8.31266E-07	2.64828E-07	1.54483E-07	0	0	5.51725E-07	0	8.09197E-08	7.35633E-08	0	6.40001E-07	0
233	LRB32	m	c	LR	p2	4.223602484	20	3.04066E-06	4.6149E-06	1.27089E-05	8.14436E-06	4.42081E-06	1.28671E-06	5.24747E-07	4.09015E-06	2.85376E-06	1.11131E-05	2.79625E-06	1.16451E-06	5.24747E-07	0	2.51591E-07	1.22201E-07	7.18831E-08	0	5.24747E-07	5.60688E-07	6.90078E-07	1.65331E-07	2.80344E-07	2.22838E-07	3.30662E-07	1.74676E-06	5.24747E-07	2.94721E-07	3.59416E-07	2.78188E-06	5.1037E-07	3.16286E-07	3.23474E-07	0	0	3.16286E-07	4.16922E-07	2.87533E-07	0	0	8.62598E-08	0
234	MP42	m	i	MP	p2	4.601242236	20	2.22811E-06	1.24578E-05	1.5758E-05	1.14699E-05	4.07787E-06	3.4823E-06	7.00665E-07	2.37525E-06	3.44026E-06	2.91477E-06	2.37525E-06	1.19814E-06	2.80266E-07	1.61153E-07	5.04479E-07	0	7.21685E-07	1.19113E-07	4.97472E-07	0	3.99379E-07	6.72638E-07	7.00665E-08	1.2612E-07	0	1.2612E-07	0	1.12106E-07	1.40133E-07	8.40798E-08	1.61153E-07	0	1.89179E-07	0	0	0	0	0	0	0	0	0
235	MP45	f	i	MP	p2	4.178881988	7	5.8104E-06	1.46442E-05	1.90362E-06	5.90994E-07	1.43705E-06	7.90065E-07	6.96751E-07	5.84773E-07	9.02043E-07	1.64234E-06	6.59425E-07	1.30641E-06	0	2.5506E-07	4.29248E-07	2.05293E-07	6.96751E-07	5.10121E-07	0	3.29712E-07	2.86165E-07	3.54596E-07	0	8.39833E-07	2.42618E-07	3.04828E-07	5.6611E-07	0	9.33148E-07	7.96286E-07	2.42618E-07	0	0	1.99072E-07	2.79944E-07	2.5506E-07	5.039E-07	2.23956E-07	2.36398E-07	1.74188E-07	0	0
237	MP52	f	i	MP	p2	4.765217391	45	8.43031E-07	1.36356E-06	7.97767E-06	4.43015E-06	1.38619E-06	1.6408E-06	5.65792E-08	4.16989E-06	1.34093E-06	1.65211E-06	5.3524E-06	6.78951E-07	3.50791E-07	7.3553E-08	1.75396E-07	0	3.90397E-07	2.48949E-07	1.69738E-07	2.82896E-07	9.61847E-07	4.13028E-07	1.41448E-07	8.48688E-08	9.05268E-08	5.54476E-07	3.33817E-07	1.69738E-07	1.19382E-06	3.96055E-07	5.03555E-07	7.92109E-08	8.60004E-07	1.47106E-07	0	5.88424E-07	5.20529E-07	2.60264E-07	0	0	2.03685E-07	0
238	LRB24	m	c	LR	p2	4.809937888	10	6.07607E-07	1.91396E-06	7.33381E-06	2.27852E-06	4.21071E-06	1.13015E-06	0	7.04824E-07	3.02588E-06	6.07607E-08	5.06744E-06	1.20306E-06	2.24814E-07	4.25325E-07	2.73423E-07	0	0	5.04313E-07	1.7013E-07	1.09369E-07	2.95904E-06	1.09977E-06	1.53724E-06	2.67347E-07	6.68367E-07	1.00863E-06	5.4077E-07	1.33673E-07	2.50941E-06	5.46846E-07	8.50649E-07	5.58998E-07	2.51549E-06	2.29068E-06	5.4077E-07	2.36967E-07	9.05334E-07	3.82792E-07	1.09369E-07	8.50649E-08	5.28618E-07	1.00863E-06
239	LR32	f	i	LR	p2	5.058385093	31	1.20043E-06	3.02308E-06	1.18535E-05	1.48326E-06	4.02867E-06	1.6341E-06	6.91348E-08	1.77237E-06	2.19974E-06	0	1.90435E-06	5.71934E-07	1.69695E-07	1.257E-07	2.01119E-07	0	0	2.32544E-07	0	6.28498E-08	2.41972E-06	1.17529E-06	9.30178E-07	4.08524E-07	0	1.48954E-06	9.86742E-07	1.3827E-07	7.85623E-07	5.65649E-07	1.14387E-06	9.42748E-07	2.6774E-06	7.29058E-07	4.39949E-07	1.94834E-07	3.45674E-07	1.57125E-07	1.6341E-07	2.67112E-06	1.8855E-07	7.16488E-07
240	MP43	f	i	MP	p2	5.431055901	6	9.34179E-07	4.02828E-06	1.30845E-05	6.00374E-06	1.67795E-06	1.49945E-06	1.13054E-07	2.42768E-06	2.10042E-06	1.19599E-06	1.48755E-06	4.70065E-07	3.39161E-07	8.92528E-08	3.74862E-07	1.54705E-07	5.95019E-08	5.17666E-07	1.07103E-07	0	2.29677E-06	1.31499E-06	5.35517E-07	2.61808E-07	2.20157E-07	6.78321E-07	1.28524E-06	2.49908E-07	6.84271E-07	8.56827E-07	7.55674E-07	8.44926E-07	3.37375E-06	8.33026E-07	1.36854E-07	2.26107E-07	1.24954E-07	1.01153E-07	5.95019E-08	8.92528E-08	2.09447E-06	1.48755E-07
241	LR15	m	i	LR	p2	3.980124224	28	1.67509E-06	3.65953E-06	1.1463E-05	1.19066E-06	3.90466E-06	1.20233E-06	1.57587E-07	9.63034E-07	4.07392E-06	2.56809E-07	2.4105E-06	6.59532E-07	6.47859E-07	1.98443E-07	3.09338E-07	1.63424E-07	3.85213E-07	5.83657E-08	2.80155E-07	3.26848E-07	1.92607E-06	6.18676E-07	6.77042E-07	2.80155E-07	7.93773E-07	7.23734E-07	5.48637E-07	2.74319E-07	1.14397E-06	8.75485E-07	1.01556E-06	5.9533E-07	2.50972E-06	6.30349E-07	2.91828E-07	3.50194E-07	2.80155E-07	2.2179E-07	4.49416E-07	1.75097E-07	8.34629E-07	2.0428E-07
242	MPB32	m	c	MP	p2	3.91552795	10	9.0153E-07	7.97171E-06	1.09003E-05	2.1746E-06	5.27258E-06	1.5408E-06	2.78655E-07	2.89582E-07	2.60624E-06	3.44221E-07	2.38769E-06	6.50194E-07	5.62773E-07	0	0	1.47523E-07	1.36595E-07	1.1474E-07	0	0	2.97232E-06	6.28339E-07	4.58961E-07	4.1525E-07	2.73191E-07	5.19063E-07	5.95556E-07	1.63915E-07	4.64425E-07	6.55658E-07	9.23385E-07	1.30585E-06	2.04893E-06	3.82467E-07	7.64935E-08	1.58451E-07	2.62263E-07	2.51336E-07	9.28849E-08	0	7.8679E-07	0
243	MP42	f	i	MP	p2	3.955279503	20	4.72868E-07	5.33666E-06	1.45171E-05	1.30377E-06	5.66091E-06	1.86445E-06	1.35105E-07	1.09435E-06	4.43145E-06	6.75526E-08	3.68162E-06	8.44407E-07	2.22924E-07	3.37763E-07	1.01329E-07	1.08084E-07	6.75526E-08	2.63455E-07	1.75637E-07	1.08084E-07	1.90498E-06	1.12137E-06	4.32337E-07	3.31008E-07	2.36434E-07	6.4175E-07	1.20919E-06	1.62126E-07	1.08084E-06	5.74197E-07	7.76855E-07	1.32403E-06	1.71584E-06	7.09302E-07	1.14839E-07	3.44518E-07	3.58029E-07	3.91805E-07	2.63455E-07	0	2.56024E-06	2.7021E-07
244	MP42	f	i	MP	p2	4.750310559	20	2.12552E-06	2.90861E-06	1.64095E-05	5.42862E-06	2.35515E-06	1.46019E-06	1.29533E-07	1.77814E-06	1.73692E-06	4.29815E-07	2.44347E-06	4.35702E-07	4.4159E-07	1.05982E-07	7.06544E-08	5.88787E-08	2.82618E-07	1.00094E-07	1.35421E-07	7.65423E-08	2.34926E-06	9.42059E-07	3.70936E-07	2.06075E-07	3.53272E-07	7.06544E-07	1.313E-06	6.47666E-08	5.18133E-07	6.12339E-07	5.59348E-07	6.82993E-07	1.6015E-06	2.11963E-07	7.65423E-08	1.23645E-07	1.17757E-07	0	2.59066E-07	8.83181E-08	2.16085E-06	1.47197E-07
245	MPB22	m	c	MP	p2	4.52173913	20	1.21633E-06	4.49813E-06	1.63746E-05	6.2423E-06	2.55315E-06	1.2737E-06	2.06547E-07	3.98176E-06	1.58352E-06	6.02428E-07	2.2548E-06	3.49982E-07	2.75395E-07	3.78669E-07	2.40971E-07	0	0	6.31115E-08	0	2.29496E-07	1.84171E-06	2.81133E-07	7.63075E-07	8.72086E-07	0	3.15557E-07	1.70975E-06	1.7786E-07	3.95881E-07	3.3277E-07	2.92608E-07	6.1964E-07	1.49746E-06	1.09011E-07	3.44244E-07	0	2.12284E-07	0	2.46708E-07	7.68812E-07	7.45863E-08	4.01618E-07
246	LR32	f	i	LR	p3	4.924223602	31	1.07346E-06	2.39812E-05	1.13115E-05	6.41883E-06	2.49743E-06	3.19116E-06	2.26375E-07	2.82604E-06	2.01547E-06	2.57776E-06	1.52621E-06	2.84795E-07	4.30843E-07	4.16238E-07	1.82561E-07	9.49315E-08	3.57819E-07	2.04468E-07	1.82561E-07	0	9.3471E-07	7.66755E-07	3.94331E-07	5.25775E-07	2.19073E-07	9.78525E-07	2.08119E-06	7.30243E-08	1.97165E-07	4.60053E-07	2.1177E-07	3.65121E-07	1.13918E-06	1.46049E-07	1.97165E-07	1.24141E-07	0	0	0	1.01504E-06	0	0
247	LR32	f	i	LR	p3	5.008695652	31	2.96402E-06	1.01977E-05	1.57881E-05	2.50629E-06	1.1721E-05	2.919E-06	8.25424E-08	2.56632E-06	9.1472E-06	3.37674E-07	4.17214E-06	1.20812E-06	6.60339E-07	2.40123E-07	3.00154E-07	1.951E-07	0	2.02604E-07	1.20062E-07	9.75501E-08	2.07857E-06	4.95255E-07	1.50077E-07	1.20062E-07	7.50386E-08	4.72743E-07	4.35224E-07	9.75501E-08	3.15162E-07	7.87905E-07	3.15162E-07	2.77643E-07	8.25424E-07	0	0	0	3.97704E-07	0	0	2.85147E-07	8.25424E-08	0
248	MPB21	f	c	MP	p3	5.267080745	20	1.37761E-06	9.25201E-06	1.5545E-05	2.6248E-06	9.91229E-06	4.01872E-06	0	1.91562E-06	6.90437E-06	6.92882E-07	2.85304E-06	7.49943E-07	1.71183E-07	0	2.36395E-07	1.14122E-07	9.78186E-08	8.15155E-08	1.14122E-07	0	1.01894E-05	7.3364E-07	7.90701E-07	2.93456E-07	1.46728E-07	4.40184E-07	3.99426E-07	2.93456E-07	2.77153E-07	4.07578E-07	6.92882E-07	9.4558E-07	2.17646E-06	2.36395E-07	0	0	4.15729E-07	0	0	0	4.48335E-07	0
249	LRB23	f	c	LR	p3	5.724223602	10	1.67946E-06	7.13095E-06	1.27382E-05	2.70204E-06	8.76301E-06	3.35893E-06	8.12644E-08	2.03161E-06	5.8849E-06	5.14675E-07	2.89166E-06	1.06321E-06	5.14675E-07	1.62529E-07	5.68851E-07	0	1.76073E-07	0	6.77204E-08	1.15125E-07	3.44019E-06	6.77204E-07	3.72462E-07	2.91198E-07	7.44924E-08	2.9797E-07	5.41763E-07	1.15125E-07	4.87587E-07	9.07453E-07	6.23027E-07	6.63659E-07	1.09707E-06	7.72012E-07	6.77204E-08	7.44924E-08	3.86006E-07	8.12644E-08	6.77204E-08	0	7.04292E-07	6.77204E-08
250	MP44	m	i	MP	p3	3.816149068	42	1.2532E-06	4.1934E-06	1.12513E-05	2.85757E-06	6.15583E-06	2.23097E-06	0	1.11549E-06	4.35865E-06	2.27228E-07	1.75586E-06	4.06257E-07	3.78714E-07	7.57428E-08	2.54771E-07	6.88571E-08	2.20343E-07	1.65257E-07	1.10171E-07	8.26285E-08	4.53768E-06	6.54142E-07	7.712E-07	5.64628E-07	3.44286E-07	4.88885E-07	3.58057E-07	1.58371E-07	1.46666E-06	1.65257E-07	1.446E-06	1.59748E-06	3.05037E-06	1.91423E-06	1.58371E-07	2.06571E-07	3.51171E-07	2.06571E-07	0	8.26285E-08	1.03286E-06	6.95457E-07
251	LRB23	f	c	LR	p3	5.197515528	10	7.36136E-07	4.64159E-06	8.33913E-06	2.45566E-06	4.62473E-06	1.73076E-06	0	8.26046E-07	3.64135E-06	2.30394E-07	1.7139E-06	4.49549E-07	1.01148E-07	2.24774E-07	1.68581E-07	0	1.34865E-07	2.07916E-07	1.62961E-07	5.61936E-08	3.35476E-06	1.06206E-06	7.81091E-07	5.33839E-07	4.04594E-07	4.72026E-07	1.7982E-07	6.23749E-07	4.27071E-07	9.55291E-08	1.5397E-06	2.28708E-06	3.46715E-06	2.05107E-06	0	1.7982E-07	1.46103E-07	2.24774E-07	1.06768E-07	7.8671E-08	3.65258E-07	8.31665E-07
252	MPB32	m	c	MP	p3	4.163975155	10	2.60705E-06	6.22536E-06	1.46778E-05	5.62913E-06	2.58367E-06	1.18662E-06	1.34444E-07	2.25633E-06	1.67763E-06	1.15739E-06	1.72439E-06	3.39034E-07	3.33188E-07	9.93719E-08	2.22125E-07	0	0	2.63043E-07	1.4029E-07	1.05217E-07	1.69517E-06	1.06971E-06	6.13768E-07	1.4029E-07	3.27343E-07	3.5657E-07	1.92898E-07	4.79323E-07	3.27343E-07	3.44879E-07	3.62415E-07	6.72222E-07	1.21584E-06	4.26715E-07	1.57826E-07	3.5657E-07	1.57826E-07	0	1.4029E-07	6.42995E-08	3.77613E-06	7.59903E-08
253	MPB32	f	c	MP	p3	5.177639752	10	4.11575E-06	6.43576E-06	1.72946E-05	8.18933E-06	2.81414E-06	2.01268E-06	1.44624E-07	3.16365E-06	2.68157E-06	5.24262E-07	2.48271E-06	6.08625E-07	4.03742E-07	2.89248E-07	3.3143E-07	0	1.86806E-07	2.16936E-07	1.38598E-07	0	1.12084E-06	1.32572E-07	2.1091E-07	0	2.28988E-07	5.90548E-07	1.15097E-06	0	2.47066E-07	6.32729E-07	3.73612E-07	1.2052E-07	5.24262E-07	0	1.08468E-07	1.2052E-07	1.02442E-07	6.62859E-08	1.2052E-07	0	2.95274E-07	0
254	LRB36	m	c	LR	p3	4.551552795	20	1.56046E-06	7.05752E-06	1.5257E-05	3.07835E-06	7.71007E-06	2.90103E-06	0	1.32639E-06	5.38357E-06	2.83719E-07	3.32661E-06	8.29879E-07	3.97207E-07	4.46858E-07	2.48254E-07	0	3.26277E-07	1.91511E-07	2.90812E-07	9.93018E-08	2.08534E-06	2.05697E-07	4.61044E-07	2.55347E-07	0	4.32672E-07	6.1709E-07	0	4.53951E-07	1.07813E-06	9.29181E-07	6.59647E-07	2.25557E-06	2.48254E-07	8.51158E-08	1.13488E-07	2.1279E-07	7.09298E-08	0	0	6.73833E-07	2.19882E-07
255	LRB36	m	c	LR	p3	3.190062112	20	3.40991E-06	1.00527E-05	1.8447E-05	6.44715E-06	8.66452E-06	3.98754E-06	2.04967E-07	6.90366E-06	6.1956E-06	5.86951E-07	9.89432E-06	2.08694E-06	5.86951E-07	2.60867E-07	1.86334E-07	0	0	6.98751E-07	0	3.26084E-07	2.05899E-06	2.79501E-07	2.98134E-07	2.98134E-07	0	7.45335E-07	5.77635E-07	9.31669E-08	6.70801E-07	9.40985E-07	3.16767E-07	1.677E-07	1.20185E-06	2.70184E-07	0	3.91301E-07	2.236E-07	0	0	0	8.47818E-07	9.31669E-08
256	LRB34	f	c	LR	p3	5.545341615	20	2.79796E-07	4.14253E-06	6.66846E-06	1.0026E-06	1.80313E-06	9.79285E-07	0	1.18913E-06	2.87568E-06	7.7721E-08	1.88085E-06	2.33163E-07	2.33163E-07	0	8.54931E-08	7.7721E-08	1.16582E-07	7.7721E-08	1.39898E-07	7.7721E-08	1.71142E-05	1.72541E-06	7.84982E-07	1.20468E-06	0	1.32126E-07	4.27466E-07	3.75393E-06	1.43784E-06	4.66326E-07	1.08809E-06	1.44561E-06	2.18396E-06	2.1451E-06	0	4.58554E-07	4.97415E-07	1.01037E-07	0	0	3.80833E-07	0
257	LRB34	f	c	LR	p3	4.561490683	20	3.26443E-07	1.58702E-06	7.69402E-06	2.0139E-06	1.34595E-06	1.08982E-06	5.52442E-08	1.2656E-06	6.62931E-07	1.20533E-07	2.17461E-06	4.51998E-07	3.06354E-07	2.86266E-07	5.57465E-07	9.54219E-08	0	2.9631E-07	2.56132E-07	7.5333E-08	3.10372E-06	5.67509E-07	7.28219E-07	1.50666E-07	3.71643E-07	1.25053E-06	7.43286E-07	4.41954E-07	9.44174E-07	5.72531E-07	1.46146E-06	1.97373E-06	1.85822E-06	1.37608E-06	2.0591E-07	4.16843E-07	2.5111E-07	4.5702E-07	2.41066E-07	2.00888E-07	3.96754E-07	4.97198E-07
258	LRB34	f	c	LR	p3	6.022360248	20	5.7939E-07	2.37188E-06	6.9889E-06	1.56918E-06	2.21496E-06	1.11653E-06	0	7.36309E-07	2.21496E-06	1.32777E-07	2.21496E-06	5.43178E-07	2.23307E-07	1.38812E-07	9.05297E-08	6.63885E-08	1.75024E-07	2.8366E-07	2.11236E-07	1.68989E-07	9.2461E-06	1.14067E-06	1.09239E-06	3.80225E-07	1.50883E-07	3.98331E-07	3.92296E-07	1.20706E-07	9.65651E-07	5.13002E-07	8.69086E-07	1.73817E-06	2.28135E-06	1.14671E-06	1.32777E-07	1.68989E-07	2.65554E-07	2.9573E-07	2.89695E-07	6.03532E-08	1.37605E-06	2.11236E-07
259	MPB22	f	c	MP	p3	5.237267081	20	6.60471E-07	4.47575E-06	7.02629E-06	1.39121E-06	2.94402E-06	1.41228E-06	0	1.26473E-06	3.22507E-06	4.77788E-07	2.58568E-06	5.12919E-07	4.3563E-07	0	8.43155E-08	0	2.4592E-07	9.83681E-08	2.66999E-07	0	9.82978E-06	8.85313E-07	1.34202E-06	3.30236E-07	0	2.81052E-07	2.88078E-07	2.88078E-07	9.06392E-07	4.42656E-07	1.34202E-06	1.44039E-06	1.72847E-06	9.41523E-07	0	0	9.55576E-07	2.24841E-07	2.10789E-07	4.07525E-07	3.23209E-07	1.82684E-07
260	MP61	m	i	MP	p3	4.486956522	9	1.41475E-06	6.12775E-06	1.73605E-05	8.83794E-06	3.23007E-06	3.79256E-06	9.37487E-08	5.7698E-06	2.87212E-06	2.3011E-07	8.59079E-06	8.09648E-07	7.15899E-07	1.9602E-07	2.38633E-07	1.10794E-07	0	4.51698E-07	2.98291E-07	0	2.65053E-06	7.92602E-07	1.53407E-06	0	1.27839E-07	6.47718E-07	9.88622E-07	8.01125E-07	1.01419E-06	4.00562E-07	1.08237E-06	7.67035E-07	1.30396E-06	5.8806E-07	1.02271E-07	3.06814E-07	6.13628E-07	4.34653E-07	0	0	0	3.64768E-06
261	LRB32	f	c	LR	p3	4.695652174	20	5.13731E-07	1.91482E-06	4.9972E-06	2.84887E-06	2.19503E-06	1.21427E-06	1.33437E-07	4.53684E-07	2.8422E-06	2.46858E-07	4.93715E-06	1.44779E-06	2.46858E-07	1.13421E-07	3.2692E-07	1.13421E-07	2.40186E-07	5.60434E-07	1.86811E-07	2.93561E-07	3.4827E-06	5.40418E-07	1.59457E-06	5.87121E-07	2.60201E-07	6.53839E-07	5.93793E-07	9.474E-07	1.72133E-06	7.67261E-07	1.36773E-06	2.40853E-06	2.32847E-06	1.96152E-06	3.33592E-07	1.13421E-07	5.87121E-07	6.00465E-07	9.34056E-08	0	1.85477E-06	3.33592E-07
262	MP45	m	i	MP	p3	NA	7	2.44719E-06	3.93299E-06	1.84731E-05	7.79446E-06	3.00337E-06	8.18379E-07	3.33708E-07	4.89438E-06	1.77183E-06	3.86942E-06	2.41541E-06	3.73435E-07	9.29615E-07	3.49599E-07	4.92616E-07	3.49599E-07	4.36998E-07	3.97271E-07	3.8138E-07	3.41653E-07	1.4699E-06	9.61396E-07	9.53451E-07	1.11236E-07	1.07263E-06	1.19181E-06	9.3756E-07	2.75706E-06	1.01701E-06	1.17592E-06	3.49599E-07	7.94542E-07	7.30979E-07	1.82745E-07	1.11236E-07	8.66051E-07	1.58908E-07	0	0	6.75361E-07	4.59246E-06	2.70144E-07
263	MP54	m	i	MP	p3	4.750310559	28	7.33982E-07	5.54564E-06	1.50568E-05	2.71165E-06	5.63739E-06	2.33447E-06	0	1.83495E-06	6.39176E-06	4.79127E-07	6.26943E-06	0	5.91263E-07	0	0	0	0	8.15535E-07	0	0	2.0786E-05	7.5437E-07	1.46796E-06	0	0	0	1.05E-06	9.27671E-07	1.26408E-06	0	7.64564E-07	1.16214E-06	3.03787E-06	1.18253E-06	0	0	0	0	0	0	0	0
264	MP54	m	i	MP	p3	4.780124224	28	5.77809E-07	8.54977E-06	9.97624E-06	2.30221E-06	8.86576E-06	4.99263E-06	0	8.66714E-07	8.07127E-06	4.06272E-07	9.30815E-06	6.59064E-07	2.25707E-07	0	3.61131E-07	0	1.26396E-07	2.34735E-07	1.26396E-07	1.71537E-07	9.58802E-06	1.1827E-06	5.77809E-07	4.6947E-07	0	9.02827E-08	3.97244E-07	8.66714E-07	5.05583E-07	9.9311E-08	7.58375E-07	7.40318E-07	1.39035E-06	7.85459E-07	1.17368E-07	0	1.44452E-06	0	0	0	2.34735E-07	2.6182E-07
265	LRB23	m	c	LR	p3	3.453416149	10	2.05805E-06	4.35779E-06	1.72407E-05	4.47498E-06	3.95497E-06	2.65862E-06	3.00285E-07	3.12736E-06	2.97355E-06	3.36905E-07	7.81473E-06	1.42086E-06	5.34654E-07	3.29581E-07	3.80849E-07	0	1.90425E-07	4.10145E-07	3.58877E-07	1.97749E-07	2.29242E-06	8.86207E-07	4.98034E-07	1.39156E-07	3.44229E-07	7.90994E-07	8.56911E-07	1.53804E-07	8.56911E-07	4.46765E-07	5.78598E-07	3.51553E-07	5.12682E-07	6.88458E-07	0	1.17184E-07	3.00285E-07	5.78598E-07	4.90709E-07	0	1.311E-06	4.83385E-07
266	LR15	f	i	LR	p3	5.500621118	28	2.18939E-06	4.77455E-06	1.72877E-05	3.41881E-06	7.63759E-06	2.5599E-06	2.3578E-07	1.01891E-06	6.82078E-06	0	6.81236E-06	1.75993E-06	1.25469E-06	2.02097E-07	1.1789E-07	0	2.18939E-07	4.7156E-07	4.12615E-07	3.70512E-07	3.19987E-06	6.56816E-07	6.23133E-07	4.54719E-07	0	6.56816E-07	7.15761E-07	2.18939E-07	1.32205E-06	1.26311E-07	1.19574E-06	1.40626E-06	1.71783E-06	7.57865E-07	2.18939E-07	2.69463E-07	3.87353E-07	3.11567E-07	1.26311E-07	1.01049E-07	1.11996E-06	2.86304E-07
267	LR15	m	i	LR	p3	5.411180124	28	1.29293E-06	4.02333E-06	1.09216E-05	2.64207E-06	3.87878E-06	1.15641E-06	0	6.90631E-07	3.90287E-06	3.29254E-07	4.68184E-06	9.55641E-07	4.17591E-07	1.3652E-07	0	2.60191E-06	7.14723E-07	1.3652E-07	1.84704E-07	2.16826E-07	7.70937E-06	8.03059E-07	2.24857E-07	2.24857E-07	8.03059E-08	9.63671E-08	6.34417E-07	1.91931E-06	5.94264E-07	1.13231E-06	2.12811E-06	6.18356E-07	7.06692E-07	5.54111E-07	2.56979E-07	1.60612E-06	2.97132E-07	7.46845E-07	0	8.03059E-08	2.56979E-07	2.24857E-07
268	LRB34	f	c	LR	p3	4.839751553	20	1.02092E-06	4.31055E-06	1.33387E-05	2.38215E-06	4.65753E-06	2.42218E-06	0	1.28783E-06	4.64418E-06	2.40216E-07	3.32967E-06	1.0743E-06	2.7358E-07	0	9.34175E-08	2.40216E-07	1.20108E-07	2.33544E-07	1.26781E-07	4.33724E-07	4.15708E-06	3.26961E-07	6.20559E-07	1.86835E-07	2.40216E-07	5.7385E-07	7.00631E-07	4.00361E-07	9.74211E-07	3.53652E-07	1.06096E-06	7.60685E-07	1.62813E-06	6.87286E-07	1.86835E-07	1.86835E-07	3.46979E-07	2.26871E-07	2.7358E-07	0	6.93958E-07	1.40126E-07
270	MPB31	m	c	MP	p3	NA	10	2.0852E-06	2.29305E-06	1.7513E-05	3.2049E-06	3.26524E-06	1.56222E-06	8.71626E-08	2.84955E-06	1.9511E-06	6.70481E-08	5.79966E-06	1.43483E-06	5.96728E-07	4.08994E-07	3.01717E-07	7.37529E-08	4.08323E-06	5.16271E-07	1.00572E-07	1.87735E-07	1.54881E-06	1.40801E-07	8.38102E-07	3.28536E-07	4.29108E-07	2.68193E-07	6.63776E-07	1.43483E-06	7.37529E-07	2.27964E-07	2.48078E-07	6.30252E-07	7.04005E-07	5.09566E-07	1.27391E-07	6.63776E-07	4.89451E-07	2.01144E-07	2.74897E-07	0	8.31397E-07	1.9444E-07
271	MPB31	m	c	MP	p3	5.152795031	10	5.92576E-07	3.59073E-06	1.36998E-05	3.41437E-06	3.63305E-06	9.38245E-07	7.05447E-08	6.98393E-07	3.44258E-06	3.17451E-07	3.63305E-06	7.54829E-07	2.46907E-07	2.53961E-07	1.97525E-07	1.05817E-07	7.75992E-08	2.6807E-07	1.12872E-07	1.69307E-07	8.33839E-06	7.68938E-07	4.37377E-07	4.30323E-07	3.3156E-07	7.61883E-07	5.64358E-07	2.39852E-07	8.88864E-07	1.48144E-07	1.04406E-06	8.11265E-07	1.46028E-06	5.29086E-07	2.0458E-07	4.65595E-07	5.50249E-07	4.30323E-07	2.89233E-07	7.75992E-08	6.63121E-07	1.12872E-07
272	MPB31	m	c	MP	p3	6.042236025	10	1.35408E-06	3.04844E-06	1.26546E-05	7.0185E-06	1.63765E-06	8.43638E-07	7.0185E-07	2.51674E-06	1.48877E-06	3.76447E-06	1.68019E-06	7.79834E-08	6.30956E-07	9.64158E-07	5.52973E-07	1.2052E-07	6.94761E-07	6.87672E-07	4.89168E-07	2.26861E-07	2.85703E-06	3.1406E-06	1.06341E-06	8.50728E-07	4.32453E-07	2.25443E-06	3.61559E-07	1.98503E-06	1.30445E-06	1.12721E-06	7.51476E-07	8.50728E-07	6.94761E-07	2.26861E-07	1.84324E-07	5.95509E-07	3.97006E-07	1.55967E-07	3.26112E-07	1.06341E-07	2.70106E-06	3.82827E-07
273	LRB23	m	c	LR	p3	4.417391304	10	8.39299E-07	2.08076E-06	1.12256E-05	4.61614E-06	1.24146E-06	1.11324E-06	0	1.46294E-06	1.25312E-06	1.48043E-06	1.80682E-06	7.22729E-07	1.80682E-07	2.38967E-07	4.77934E-07	8.15985E-08	2.2731E-07	3.38051E-07	1.10741E-07	1.04912E-07	3.53205E-06	1.63197E-06	7.05244E-07	1.22398E-07	6.11989E-07	6.76102E-07	1.26478E-06	9.5004E-07	1.02581E-06	1.13072E-06	9.96667E-07	1.32889E-06	1.76602E-06	5.65361E-07	2.85595E-07	2.38967E-07	6.11989E-07	1.69025E-07	3.96336E-07	2.85595E-07	1.48043E-06	4.77934E-07
274	LRB34	m	c	LR	p3	4.233540373	20	1.18176E-06	2.46517E-06	7.70048E-06	1.85523E-06	3.28478E-06	9.40323E-07	8.25959E-08	5.01929E-07	1.887E-06	7.62424E-08	3.16406E-06	5.59111E-07	6.4806E-07	9.5303E-08	9.5303E-08	0	0	3.74858E-07	3.55798E-07	8.25959E-08	4.46653E-06	8.89494E-07	5.90878E-07	6.35353E-08	2.41434E-07	1.05469E-06	6.29E-07	5.84525E-07	1.37872E-06	4.51101E-07	6.09939E-07	1.81076E-06	1.56297E-06	7.94191E-07	1.01656E-07	2.79555E-07	3.74858E-07	6.03585E-07	6.03585E-07	1.14364E-07	2.14114E-06	6.60767E-07
275	MP61	f	i	MP	p3	4.814906832	9	7.55312E-07	1.01614E-06	1.11232E-05	3.73852E-06	1.53236E-06	5.70559E-07	1.9562E-07	1.07591E-06	8.96593E-07	6.73803E-07	2.09205E-06	1.73885E-07	2.44525E-07	2.82563E-07	1.57583E-07	0	1.84752E-07	3.91241E-07	0	1.46715E-07	3.23317E-06	9.23762E-07	1.2661E-06	2.87997E-07	3.42335E-07	9.3463E-07	1.19546E-06	1.11938E-06	1.08135E-06	1.09765E-06	4.56447E-07	8.25952E-07	1.51606E-06	5.81427E-07	2.17356E-07	6.1403E-07	5.97729E-07	4.83617E-07	3.26034E-07	0	1.38564E-06	3.58637E-07
276	MP61	m	i	MP	p3	NA	9	3.37075E-06	5.25994E-06	1.61482E-05	8.48174E-06	2.17139E-06	1.95974E-07	6.11438E-07	4.46036E-06	1.10529E-06	4.65634E-06	1.37182E-06	6.89828E-07	7.52539E-07	1.01906E-07	1.41101E-07	9.40674E-08	0	1.17584E-07	4.86015E-07	0	1.6305E-06	1.24639E-06	2.17139E-06	0	1.14449E-06	2.38304E-06	1.53643E-06	2.22626E-06	1.17584E-06	1.71673E-06	1.46588E-06	1.09745E-06	2.35169E-07	3.84109E-07	0	5.72243E-07	5.09532E-07	1.26991E-06	9.40674E-08	1.56779E-07	3.21397E-06	0
277	MP43	f	i	MP	p3	5.01863354	6	2.49325E-07	2.01628E-06	4.08677E-06	2.07591E-06	1.90246E-06	4.93231E-07	7.04615E-08	4.3903E-07	1.49053E-06	2.65586E-07	1.54473E-06	5.31172E-07	2.54746E-07	2.43905E-07	9.2142E-08	0	5.96213E-08	2.00544E-07	3.14367E-07	0	6.85645E-06	5.36592E-07	8.9432E-07	3.25207E-07	4.3361E-07	5.25752E-07	5.04071E-07	3.90249E-07	1.63146E-06	3.30627E-07	8.23858E-07	2.34149E-06	1.81032E-06	1.26289E-06	2.16805E-07	1.62604E-07	2.00544E-07	5.58272E-07	3.41467E-07	0	1.10028E-06	5.47432E-07
278	MP43	m	i	MP	p3	4.839751553	6	5.44798E-07	1.48581E-06	9.18453E-06	2.10765E-06	2.42132E-06	1.00705E-06	1.54084E-07	1.18865E-06	8.96991E-07	6.60361E-08	2.27274E-06	5.50301E-07	2.80654E-07	2.03611E-07	9.90542E-08	0	9.90542E-08	1.48581E-07	1.26569E-07	7.70422E-08	1.98108E-06	8.08943E-07	7.20894E-07	2.58642E-07	4.67756E-07	1.0896E-06	7.75925E-07	2.69648E-06	1.69493E-06	1.21066E-06	1.07859E-06	1.01806E-06	1.66741E-06	1.12812E-06	6.60361E-08	4.84265E-07	3.08169E-07	3.24678E-07	1.48581E-07	2.58642E-07	2.31677E-06	4.5675E-07
279	MP43	f	i	MP	p3	4.730434783	6	9.0581E-07	9.32066E-07	3.55104E-06	1.54907E-06	1.37184E-06	8.2048E-07	0	6.56384E-08	1.44405E-06	0	1.43092E-06	9.18938E-08	1.11585E-07	0	4.20086E-07	0	7.22023E-08	3.34756E-07	1.05021E-07	0	2.20151E-05	1.06991E-06	6.76076E-07	3.87267E-07	6.56384E-08	1.18149E-06	2.75681E-07	0	8.2048E-07	3.67575E-07	1.51625E-06	2.24483E-06	3.52478E-06	2.56646E-06	3.54447E-07	7.22023E-08	1.96915E-07	4.20086E-07	1.64096E-07	5.9731E-07	2.88809E-07	1.66722E-06
280	MP43	m	i	MP	p3	4.044720497	6	3.1414E-07	7.72884E-07	6.10828E-06	2.25383E-06	6.58198E-07	4.08881E-07	9.9727E-08	3.24113E-07	2.99181E-07	7.97816E-08	4.08881E-07	0	1.097E-07	1.6455E-07	1.3513E-06	0	6.48225E-08	4.68717E-07	2.34358E-07	1.04713E-07	3.16135E-06	3.06661E-06	1.08204E-06	7.42966E-07	2.54304E-07	2.21893E-06	6.2828E-07	4.79188E-06	1.44604E-06	5.78417E-07	8.07789E-07	1.03716E-06	2.63279E-06	7.32993E-07	1.12193E-06	6.23294E-07	6.93103E-07	3.24113E-07	4.28826E-07	9.47406E-08	2.29372E-07	1.79509E-07
281	MPB23	m	c	MP	p3	NA	20	3.75992E-07	3.32736E-07	3.6235E-06	3.16432E-06	1.10136E-06	4.75813E-07	1.56386E-07	4.55848E-07	4.32557E-07	5.62324E-07	1.23112E-07	0	1.79677E-07	4.12593E-07	3.22754E-07	0	0	3.99283E-07	0	2.29588E-07	2.80497E-06	1.60712E-06	1.00819E-06	1.21116E-06	4.65831E-07	1.74021E-06	0	3.27745E-06	7.58638E-07	3.72664E-07	6.62145E-07	2.36243E-07	5.55669E-07	4.32557E-07	2.06296E-07	3.12772E-07	1.36422E-07	2.02969E-07	2.42897E-07	2.29588E-07	3.99283E-07	2.96135E-07
282	LR11	f	i	LR	p3	5.992546584	3	2.9506E-07	1.59649E-06	4.32579E-06	2.98221E-06	1.89681E-06	1.4753E-06	2.16026E-07	1.33304E-06	1.15916E-06	1.36992E-07	3.53545E-06	3.4248E-07	2.58178E-07	7.3765E-08	4.74204E-07	0	9.48407E-08	4.58397E-07	3.4248E-07	1.4753E-07	4.14665E-06	6.27003E-07	1.391E-06	3.00329E-07	7.11305E-07	1.25401E-06	8.21953E-07	1.63864E-06	1.34885E-06	5.05817E-07	6.74423E-07	1.07486E-06	1.70713E-06	1.04325E-06	6.53347E-07	3.26674E-07	2.89791E-07	6.69154E-07	2.21295E-07	1.89681E-07	1.74928E-06	1.61229E-06
283	LR11	m	i	LR	p3	4.720496894	3	6.63157E-07	3.76363E-06	1.14115E-05	2.73875E-06	3.60861E-06	2.0067E-06	1.11962E-07	4.56459E-07	3.90143E-06	2.23923E-07	6.39903E-06	4.47846E-07	3.96172E-07	1.03349E-07	1.29186E-07	2.41148E-07	1.89473E-07	3.61722E-07	7.57894E-07	0	1.86115E-05	1.46411E-06	1.09378E-06	1.71387E-06	5.08133E-07	5.77033E-07	2.15311E-07	2.92822E-07	1.29186E-06	5.3397E-07	7.14831E-07	2.60957E-06	1.77416E-06	1.60191E-06	4.90908E-07	3.1866E-07	1.03349E-07	4.04784E-07	2.66985E-07	0	3.78947E-07	6.3732E-07
284	MPB22	m	c	MP	p3	3.880745342	20	2.7161E-07	9.19769E-07	8.79028E-06	1.16669E-06	2.37658E-06	7.59272E-07	0	7.46926E-07	8.14829E-07	0	1.46299E-06	2.53091E-07	5.30873E-07	3.08647E-07	5.67911E-07	1.23459E-07	1.23459E-07	6.79024E-07	2.22226E-07	7.40754E-08	5.69146E-06	9.25942E-07	1.85806E-06	6.48159E-07	1.10496E-06	7.03716E-07	4.32106E-07	1.6667E-06	2.15436E-06	1.00619E-06	8.82731E-07	1.72842E-06	1.76546E-06	1.35188E-06	4.56798E-07	1.01854E-06	3.64204E-07	7.59272E-07	8.70385E-07	2.03707E-07	1.26545E-06	1.07409E-06
285	MPB24	f	c	MP	p3	NA	20	1.75555E-07	9.84362E-07	2.10039E-06	9.65553E-07	1.25396E-06	2.31984E-07	0	1.63015E-07	7.33569E-07	0	1.22262E-06	0	1.63015E-07	1.56746E-07	2.82142E-07	0	7.52379E-08	0	1.25396E-07	0	1.66025E-05	1.14111E-06	5.39205E-07	1.13484E-06	2.19444E-07	7.2103E-07	4.95316E-07	2.38253E-07	9.53013E-07	1.1223E-06	1.41698E-06	2.43269E-06	2.75872E-06	2.05023E-06	6.89681E-08	7.58649E-07	3.6365E-07	4.63967E-07	4.26348E-07	6.89681E-08	8.77775E-07	2.0565E-06
286	MPB24	m	c	MP	p3	NA	20	7.42491E-07	1.92607E-06	9.51271E-06	3.22726E-06	1.8599E-06	1.08066E-06	9.55682E-08	6.91032E-07	1.86726E-06	1.10271E-07	2.91115E-06	1.05125E-06	6.68977E-07	4.04327E-07	1.13212E-06	1.91136E-07	0	4.77841E-07	6.61626E-07	1.76434E-07	4.05062E-06	1.91136E-07	1.44087E-06	4.7049E-07	9.40979E-07	1.23504E-06	9.9979E-07	2.77148E-06	1.68347E-06	1.24974E-06	1.14682E-06	1.75698E-06	4.42554E-06	2.0878E-06	5.21949E-07	8.74817E-07	1.32325E-07	1.45558E-06	5.58706E-07	1.10271E-07	8.16005E-07	1.5879E-06
287	LR32	f	i	LR	p3	4.089440994	31	9.04618E-08	7.19583E-07	5.49761E-06	1.55841E-06	7.93597E-07	7.11359E-07	0	2.5905E-07	4.44085E-07	1.43917E-07	5.42771E-07	0	2.75497E-07	1.11021E-07	1.76812E-07	0	0	1.64476E-07	2.50826E-07	9.45737E-08	4.53132E-06	2.81254E-06	1.42272E-06	8.18268E-07	1.02798E-07	1.92437E-06	1.88736E-06	3.41288E-07	1.31581E-06	8.67611E-07	3.78295E-07	8.63499E-07	1.46384E-06	7.23695E-07	6.04449E-07	1.56252E-07	6.16785E-08	4.68757E-07	3.82407E-07	2.5905E-07	0	4.1119E-07
288	LRB36	m	c	LR	p3	3.716770186	20	4.10759E-07	6.98003E-07	5.30827E-06	7.75559E-07	7.75559E-07	0	0	0	3.4182E-07	0	8.67477E-07	8.38752E-07	1.4075E-07	3.24586E-07	0	0	0	2.5852E-07	0	1.98198E-07	1.73208E-06	1.41324E-06	4.45228E-07	1.22366E-06	5.17039E-07	6.46299E-07	0	1.44771E-06	4.79697E-07	7.03748E-07	5.14167E-07	0	9.70884E-07	3.50438E-07	4.481E-07	5.7736E-07	0	8.99073E-07	8.61732E-07	3.44693E-07	5.31401E-07	2.49902E-07
289	LRB21	f	c	LR	p3	5.932919255	10	9.12116E-07	3.00419E-06	9.56274E-06	1.88214E-06	3.89459E-06	1.45504E-06	0	5.64643E-07	2.90285E-06	2.968E-07	4.92977E-06	1.17272E-06	6.80468E-07	1.88214E-07	3.61951E-07	2.53366E-07	3.76429E-07	3.11278E-07	7.23902E-07	2.17171E-07	3.79324E-06	9.91745E-07	9.5555E-07	2.62776E-06	3.40234E-07	5.71882E-07	4.19863E-07	9.33833E-07	7.23902E-07	2.73635E-06	5.64643E-07	1.66497E-06	2.91732E-06	2.35268E-06	1.95453E-07	7.74575E-07	7.74575E-07	2.75083E-07	5.79121E-07	3.61951E-07	5.28448E-07	4.34341E-07
290	LRB31	m	c	LR	p3	3.040993789	20	1.14972E-06	9.76118E-07	5.78464E-06	1.68364E-06	3.27556E-07	3.66863E-07	3.11179E-07	1.50676E-07	2.62045E-07	9.53189E-07	2.22738E-07	1.11369E-07	1.60503E-07	1.80156E-07	6.28908E-07	9.82669E-08	2.68596E-07	8.51646E-08	1.11369E-07	7.86135E-08	1.07438E-06	1.31678E-06	1.02198E-06	1.474E-07	5.66672E-07	1.7426E-06	3.66863E-07	9.8922E-07	1.07438E-06	1.24471E-06	3.01352E-07	7.66482E-07	2.09636E-07	7.20624E-08	0	4.02894E-07	1.3135E-06	0	1.31023E-07	6.15806E-07	6.05979E-07	1.83432E-07
291	MP53	f	i	MP	p3	4.014906832	38	1.90865E-07	1.61537E-06	5.23249E-06	9.91567E-07	1.23364E-06	5.21387E-07	0	2.65349E-07	7.7277E-07	0	1.62002E-06	2.56038E-07	3.53798E-07	6.00526E-07	2.23452E-07	8.84496E-08	1.11726E-07	5.12077E-08	1.90865E-07	6.98286E-08	3.31919E-06	1.08467E-06	1.17312E-06	1.26623E-06	3.63109E-07	1.00553E-06	3.11901E-07	1.39657E-07	1.32209E-06	5.63284E-07	5.86561E-07	1.86675E-06	1.03346E-06	6.14492E-07	8.51909E-07	7.6346E-07	1.17778E-06	1.10795E-06	9.6829E-07	5.58629E-08	8.19323E-07	7.21563E-07
292	MPB21	f	c	MP	p3	5.023602484	20	9.9027E-07	5.31475E-06	1.43362E-05	3.07983E-06	7.82222E-06	3.87931E-06	9.08505E-08	7.08634E-07	6.20509E-06	7.26804E-07	9.19407E-06	1.08112E-06	3.99742E-07	1.18106E-07	1.00844E-06	2.45296E-07	9.99355E-08	1.36276E-06	2.22584E-06	1.18106E-07	8.10386E-06	1.78975E-06	7.17719E-07	9.08505E-07	2.08956E-07	1.72616E-07	5.08763E-07	2.72551E-07	7.63144E-07	0	1.39001E-06	6.08698E-07	7.72229E-07	1.90786E-07	1.45361E-07	0	3.17977E-07	2.36211E-07	0	0	2.99806E-07	0
293	MPB21	f	c	MP	p3	4.949068323	20	9.44313E-07	1.90251E-06	1.06791E-05	4.55492E-06	9.92917E-07	3.68004E-07	0	1.4373E-06	2.70796E-07	4.09665E-06	8.88765E-07	2.91626E-07	2.37467E-06	0	7.985E-07	0	0	4.16609E-07	2.56909E-07	8.95708E-07	3.27732E-06	7.42952E-07	2.49271E-06	1.27066E-06	2.56909E-07	2.00666E-06	6.45743E-07	4.33967E-06	1.68032E-06	1.11096E-06	5.62421E-07	1.59006E-06	6.388E-07	5.62421E-07	2.29135E-07	6.45743E-07	9.16539E-07	4.92987E-07	2.49965E-07	1.11096E-06	2.35384E-06	3.194E-07
294	LRB31	f	c	LR	p3	NA	20	7.78927E-08	1.73311E-06	2.62888E-06	8.30855E-07	1.71364E-06	9.8015E-07	7.14016E-08	8.69802E-07	1.43452E-06	2.4666E-07	1.5968E-06	6.62088E-07	1.8175E-07	1.62276E-07	2.98589E-07	0	1.16839E-07	1.36312E-07	2.20696E-07	0	1.1236E-05	8.24364E-07	1.86942E-06	1.75259E-06	3.37535E-07	5.45249E-07	2.59642E-07	3.0508E-07	9.67168E-07	0	9.02257E-07	1.87592E-06	2.53151E-06	2.10959E-06	6.49106E-08	7.984E-07	6.55597E-07	4.80338E-07	1.94732E-07	6.49106E-08	2.07714E-07	7.65945E-07
296	LRB34	m	c	LR	p3	NA	20	1.17707E-06	1.37675E-06	5.49124E-06	2.64841E-06	1.06672E-06	5.09713E-07	1.47134E-07	1.00892E-06	1.13503E-06	1.57643E-07	1.06672E-06	1.89172E-07	9.93153E-07	8.56529E-07	3.83599E-07	6.51592E-07	9.98408E-08	2.99522E-07	4.25637E-07	1.26115E-07	4.06194E-06	2.29634E-06	6.83121E-07	2.0336E-06	3.5207E-07	1.47134E-06	2.51178E-06	6.25319E-07	1.12978E-06	7.0414E-07	4.36147E-07	1.10876E-06	6.83121E-07	5.14968E-07	4.46656E-07	9.98408E-07	5.20223E-07	2.4172E-07	4.46656E-07	1.02468E-06	3.20541E-07	3.46815E-07
297	MPB32	f	c	MP	p3	4.392546584	10	4.24888E-07	2.23673E-06	3.62672E-06	1.42945E-06	1.59333E-06	4.61307E-07	0	9.71173E-07	4.64342E-07	6.25193E-07	2.64038E-07	0	2.33689E-07	3.79365E-07	2.18514E-07	0	4.85587E-07	5.3718E-07	4.67377E-07	1.18969E-06	1.90593E-06	8.61916E-07	1.66617E-06	1.25342E-06	1.54781E-07	1.10774E-06	0	1.77846E-06	5.22006E-07	1.88165E-07	0	9.40824E-08	0	1.33536E-07	4.24888E-07	0	8.80126E-07	0	0	5.70564E-07	0	4.37028E-07
298	MPB26	f	c	MP	p3	4.720496894	20	2.42248E-07	6.53336E-07	4.10354E-06	1.89394E-06	2.45184E-06	2.93634E-07	0	1.7618E-07	1.42412E-06	1.02772E-07	1.68105E-06	0	6.23972E-07	6.23972E-07	5.50564E-07	8.80902E-08	0	3.30338E-07	2.78952E-07	7.34085E-08	9.22745E-06	1.13783E-06	1.68105E-06	4.75687E-06	7.12062E-07	1.33603E-06	4.84496E-07	1.53424E-06	2.54728E-06	5.87268E-07	5.79927E-07	4.57335E-06	3.4869E-06	2.70877E-06	4.69814E-07	1.94533E-06	6.38654E-07	8.29516E-07	4.25769E-07	8.80902E-08	7.70789E-07	1.60765E-06
299	LRB33	m	c	LR	p3	NA	20	2.79169E-06	8.00236E-06	1.56685E-05	1.04798E-05	6.3215E-06	8.47738E-07	6.35804E-07	3.31787E-06	1.42508E-06	5.78801E-06	1.61509E-06	1.76856E-06	3.65404E-07	1.60778E-07	0	0	0	0	6.06571E-07	1.31546E-07	1.60047E-06	7.60041E-07	2.99632E-07	1.38854E-07	1.75394E-07	7.01576E-07	0	1.92934E-06	7.30809E-07	4.53101E-07	0	4.67718E-07	6.5042E-07	3.0694E-07	0	0	4.75026E-07	0	1.38854E-07	0	1.28622E-06	1.5347E-07
300	LRB36	f	c	LR	p3	3.304347826	20	1.09253E-06	2.19561E-06	1.20389E-05	6.11182E-06	1.45143E-06	9.28913E-07	5.27791E-07	4.32789E-06	8.97245E-07	6.38628E-07	1.54115E-06	5.0668E-07	4.69734E-07	1.37226E-07	2.85007E-07	6.3335E-08	2.2695E-07	1.2667E-07	0	2.05839E-07	1.29309E-06	6.59739E-07	6.65017E-07	6.43905E-07	1.47782E-07	5.22513E-07	2.63896E-07	1.33531E-06	3.32509E-07	1.05558E-07	5.33069E-07	2.90285E-07	6.80851E-07	2.90285E-07	0	1.38281E-06	4.16955E-07	5.80571E-08	1.90005E-07	0	2.85007E-06	6.3335E-08
302	LRB36	m	c	LR	p3	3.324223602	20	1.03439E-06	5.62767E-06	1.38377E-05	2.43769E-06	1.00908E-05	2.86447E-06	0	3.03808E-06	5.77958E-06	4.19544E-07	6.32209E-06	1.78668E-06	1.10673E-06	1.80838E-07	2.38706E-07	2.96574E-07	2.02538E-07	1.73604E-07	2.38706E-07	7.23351E-07	2.19899E-06	7.45052E-07	0	1.59137E-07	1.51904E-07	3.61676E-07	1.80838E-07	7.81219E-07	4.77412E-07	8.96956E-07	4.48478E-07	3.03808E-07	7.45052E-07	5.28047E-07	0	3.47209E-07	0	2.02538E-07	9.40357E-08	0	6.22082E-07	0
303	LRB36	f	c	LR	p3	4.064596273	20	2.31874E-06	5.69028E-06	1.08897E-05	7.23396E-06	2.17019E-06	9.23621E-07	1.09801E-07	5.68382E-07	1.13031E-06	5.85175E-06	1.44033E-06	3.93992E-07	1.21427E-06	3.03568E-07	2.13143E-07	3.4878E-07	4.00451E-07	8.00902E-07	2.84191E-07	4.39204E-07	1.20781E-06	6.26512E-07	5.87759E-07	9.8821E-07	2.19602E-07	1.44033E-06	1.13031E-06	4.13369E-07	8.07361E-07	0	1.48554E-07	1.09155E-06	4.39204E-07	3.27466E-06	0	1.40158E-06	4.84417E-07	2.06684E-07	0	2.35104E-06	0	2.71273E-07
304	MPB22	m	c	MP	p3	4.124223602	20	2.07238E-06	4.86533E-06	1.65731E-05	8.28356E-06	3.10857E-06	6.43152E-07	1.66743E-07	2.38205E-06	2.28081E-06	3.43015E-06	1.73294E-06	4.46634E-07	6.43152E-07	3.09666E-07	1.54833E-07	0	1.42923E-07	2.26294E-07	3.93038E-07	7.74165E-08	1.88777E-06	5.0023E-07	2.7989E-07	2.85845E-07	7.74165E-08	5.18095E-07	2.62025E-07	8.57536E-07	4.04948E-07	5.71691E-07	2.5607E-07	2.6798E-07	5.2405E-07	1.19102E-07	5.95511E-08	2.38205E-07	0	2.5607E-07	1.31013E-07	0	1.20889E-06	0
305	MPB22	f	c	MP	p3	5.38136646	20	2.23346E-06	2.96073E-06	7.34419E-06	3.10777E-06	2.03873E-06	5.64326E-07	0	1.01738E-06	8.06748E-07	2.08642E-06	9.3392E-07	0	4.64973E-07	5.44456E-07	2.78189E-07	7.94826E-08	2.38448E-07	2.70241E-07	2.10629E-07	2.58318E-07	1.56978E-06	1.10481E-06	8.74308E-08	1.74862E-07	1.43069E-07	5.88171E-07	0	4.41128E-07	8.58412E-07	2.78189E-07	3.37801E-07	4.29206E-07	6.39835E-07	4.25232E-07	0	7.94826E-07	3.93439E-07	2.5037E-07	9.53791E-08	3.81516E-07	1.29954E-06	2.66267E-07
306	MPB24	m	c	MP	p3	4.357763975	20	1.13095E-06	2.31551E-06	1.00714E-05	5.81556E-06	2.17079E-06	4.93117E-07	1.07199E-07	1.72591E-06	1.12023E-06	2.55134E-06	1.05591E-06	1.21135E-06	6.80716E-07	0	1.76879E-07	9.11194E-08	0	3.26958E-07	5.84236E-07	8.03995E-08	2.6639E-06	5.41357E-07	6.00316E-07	6.96796E-07	1.66159E-07	7.39675E-07	2.57278E-07	1.89207E-06	6.32476E-07	5.57437E-07	6.16396E-07	4.01998E-07	1.10415E-06	1.07199E-06	2.25119E-07	4.82397E-07	1.05055E-06	1.50079E-07	2.89438E-07	3.37678E-07	1.58119E-06	1.33999E-07
307	MP54	m	i	MP	p3	NA	28	4.42254E-07	2.05142E-06	9.29266E-06	1.86493E-06	1.15093E-06	1.1083E-06	0	2.12601E-06	7.61955E-07	0	2.44572E-06	2.55761E-07	5.86119E-07	5.11522E-07	5.54149E-07	0	2.18463E-07	2.71746E-07	2.45104E-07	2.9306E-07	2.04076E-06	1.30012E-06	1.20421E-06	6.07433E-07	2.39776E-07	7.14E-07	5.59478E-07	1.10297E-06	1.5399E-06	5.00866E-07	1.02304E-06	5.59478E-07	5.06194E-07	4.5291E-07	8.52537E-08	6.8203E-07	0	1.33209E-06	1.10297E-06	3.35687E-07	8.4188E-07	9.27134E-07
308	MPB31	m	c	MP	p3	3.274534161	10	2.2366E-06	4.41434E-06	1.56497E-05	5.89233E-06	1.6938E-06	9.28647E-07	2.35432E-07	3.60995E-06	1.07906E-06	2.74016E-06	3.43338E-06	6.99755E-07	1.19678E-06	2.61591E-07	5.42801E-07	1.63494E-07	4.97022E-07	2.68131E-07	1.17716E-07	7.19375E-08	8.95948E-07	8.69789E-07	4.38165E-07	1.83114E-07	5.6896E-07	9.48267E-07	4.38165E-07	1.48453E-06	8.30551E-07	4.05466E-07	4.31625E-07	5.5588E-07	5.03562E-07	5.88579E-07	3.07369E-07	5.95119E-07	6.67056E-07	3.72767E-07	7.84772E-08	4.12005E-07	1.17716E-06	2.28892E-07
310	MPB21	f	c	MP	p3	3.493167702	20	6.63236E-07	2.70864E-06	9.85741E-06	3.79209E-06	1.60999E-06	1.01257E-06	1.87326E-07	3.41744E-06	4.10093E-07	3.89335E-06	1.22521E-06	0	8.04996E-07	0	1.772E-07	0	0	0	1.92389E-07	5.97419E-07	1.26572E-06	6.22733E-07	1.03283E-06	4.45533E-07	9.67008E-07	9.97386E-07	8.04996E-07	3.06304E-06	1.57455E-06	2.37955E-07	9.97386E-07	4.20218E-07	1.36698E-07	7.69556E-07	1.87326E-07	1.64037E-06	1.02776E-06	1.26572E-07	2.27829E-07	0	7.69556E-07	0
312	MPB23	f	c	MP	p3	4.88447205	20	3.41858E-06	5.11859E-06	1.31448E-05	9.70766E-06	5.72241E-06	2.53607E-06	0	4.21749E-06	4.98853E-06	5.94536E-06	9.45684E-06	8.26777E-07	5.48088E-07	2.32241E-07	1.39344E-07	9.28963E-08	1.76503E-07	1.95082E-07	6.03826E-07	8.36067E-07	4.00383E-06	4.45902E-07	5.0164E-07	4.64482E-07	3.06558E-07	1.03115E-06	1.56066E-06	4.73771E-07	5.57378E-07	3.90165E-07	5.29509E-07	1.347E-06	4.73771E-07	6.40985E-07	0	5.0164E-07	3.90165E-07	3.34427E-07	0	9.01094E-07	3.06558E-07	2.32241E-07
313	MP53	f	i	MP	p3	3.786335404	38	2.38391E-06	3.86182E-06	9.96599E-06	4.86408E-06	2.30463E-06	7.19136E-07	4.30349E-07	8.55036E-07	7.81424E-07	2.28765E-06	7.64436E-07	5.09624E-07	4.02037E-07	1.52887E-07	0	2.09512E-07	1.92525E-07	2.32162E-07	2.32162E-07	3.34087E-07	2.08946E-06	1.16081E-06	1.03057E-06	5.37937E-07	2.43487E-07	1.95922E-06	4.92637E-07	2.83125E-06	1.00226E-06	1.2231E-06	7.47449E-07	6.39862E-07	5.26612E-07	5.77574E-07	0	1.1325E-06	6.22874E-07	0	1.359E-07	3.79387E-07	2.28198E-06	3.00112E-07
314	LRB34	m	c	LR	p3	NA	20	9.25275E-07	4.45875E-06	2.07986E-05	5.92042E-06	1.81703E-06	2.27966E-06	3.1513E-07	2.3333E-06	1.76339E-06	3.4195E-07	2.78924E-06	5.83326E-07	2.81606E-07	3.62064E-07	1.40803E-07	2.07852E-07	1.87737E-07	1.40803E-07	0	1.13983E-07	2.56797E-06	1.38121E-06	4.69343E-07	3.48654E-07	1.60917E-07	1.08619E-06	3.4195E-07	6.36965E-07	6.77194E-07	8.11292E-07	9.25275E-07	3.68769E-07	6.77194E-07	1.34098E-07	8.71636E-08	5.43096E-07	5.22982E-07	4.22408E-07	2.07852E-07	1.00573E-07	1.18006E-06	6.4367E-07
315	MPB24	m	c	MP	p3	3.706832298	20	1.27275E-06	3.28743E-06	1.06585E-05	8.74638E-07	3.13663E-06	1.13401E-06	1.56832E-07	2.17151E-07	2.76868E-06	2.23183E-07	2.53947E-06	3.80015E-07	2.47311E-07	1.44768E-07	6.03199E-08	0	8.44478E-08	6.3939E-07	1.8096E-07	6.63518E-08	3.81221E-06	7.9019E-07	7.11774E-07	1.72515E-06	5.79071E-07	4.34303E-07	7.35902E-07	6.03199E-07	1.01941E-06	4.76527E-07	8.92734E-07	2.18358E-06	1.31497E-06	8.86702E-07	2.41279E-07	5.97167E-07	2.41279E-07	6.21294E-07	0	3.01599E-07	1.61054E-06	6.93678E-07
316	MPB22	f	c	MP	p3	NA	20	5.20218E-07	1.26586E-06	4.15307E-06	2.19792E-06	1.00575E-06	3.29471E-07	1.38725E-07	9.40728E-07	1.86411E-07	1.38725E-06	4.11839E-07	2.34098E-07	1.82076E-07	1.77741E-07	4.55191E-07	0	5.24553E-07	2.73114E-07	3.38142E-07	2.90455E-07	3.62852E-06	1.09679E-06	1.79042E-06	5.11548E-07	3.16466E-07	8.32349E-07	2.8612E-07	3.03027E-06	1.40892E-06	8.15008E-07	5.85245E-07	5.67905E-07	4.33515E-07	4.42185E-07	1.69071E-07	1.95949E-06	1.04477E-06	1.64736E-07	7.36976E-08	1.46528E-06	5.20218E-07	6.19927E-07
317	LRB32	m	c	LR	p3	NA	20	1.57146E-06	1.65604E-06	8.64525E-06	4.14456E-06	9.83832E-07	4.14011E-07	0	1.83411E-06	1.11293E-07	3.07169E-06	2.84911E-07	1.86973E-07	8.10214E-07	2.84911E-07	5.07497E-07	1.64714E-07	1.0239E-07	1.73617E-07	0	1.291E-07	9.88283E-07	1.07287E-06	7.30083E-07	2.89362E-07	2.80459E-07	7.92407E-07	6.05435E-07	3.04943E-06	5.11949E-07	1.78069E-07	1.49133E-06	9.17056E-07	2.49297E-07	3.96204E-07	1.95876E-07	3.73945E-07	3.78397E-07	1.5581E-07	0	1.16635E-06	2.00773E-06	1.86973E-07
318	MP53	m	i	MP	p3	4	38	2.15919E-06	5.26487E-06	1.63073E-05	4.98388E-06	1.97679E-06	4.83106E-07	0	1.8289E-06	1.00565E-06	2.44511E-06	3.79583E-07	6.50714E-07	1.18312E-07	0	0	2.02116E-07	0	0	0	0	7.93674E-07	5.02824E-07	1.07466E-06	4.88035E-07	0	1.19791E-06	5.6691E-07	2.09017E-06	5.57051E-07	0	5.81699E-07	0	1.62678E-07	2.46483E-07	0	5.52121E-07	4.43669E-07	0	0	2.61272E-07	9.02126E-07	0
319	MPB33	m	c	MP	p3	4.556521739	10	2.52575E-06	2.60743E-06	1.87672E-05	4.51117E-06	1.30057E-06	0	3.64412E-07	0	0	2.2116E-06	5.02637E-07	6.40863E-07	5.59184E-07	0	7.66522E-07	4.27242E-07	0	0	4.08393E-07	4.96354E-07	2.27443E-06	1.69012E-06	2.14877E-06	1.13722E-06	0	8.85898E-07	5.68608E-06	1.42623E-06	1.09952E-06	1.09952E-06	1.01784E-06	3.32997E-07	0	8.16786E-07	0	0	9.61294E-07	0	0	2.76451E-06	0	4.58657E-07
321	LR12	f	i	LR	p3	5.70931677	6	4.71003E-06	3.38407E-06	1.63035E-05	1.13052E-05	3.43595E-06	0	0	1.57385E-06	1.4009E-06	2.51932E-06	3.80492E-07	0	6.16858E-07	0	0	2.07541E-06	8.07103E-07	5.30382E-07	0	0	8.53224E-07	0	0	7.43688E-07	0	0	0	1.93705E-06	6.57213E-07	6.11093E-07	0	0	0	0	0	0	0	0	0	0	5.36147E-07	0
322	LRB24	m	c	LR	p3	3.617391304	10	1.62797E-06	2.09608E-06	1.21344E-05	6.35065E-06	1.34711E-06	1.49794E-06	1.04024E-07	1.24828E-06	5.77331E-07	1.96605E-06	6.91758E-07	1.14426E-07	5.46124E-07	6.65752E-07	2.54858E-07	0	9.57018E-07	1.24828E-07	0	4.21296E-07	1.90363E-06	8.26988E-07	7.85379E-07	5.87734E-07	1.66438E-07	1.39912E-06	1.40432E-07	1.89323E-06	1.18587E-06	5.82533E-07	2.75663E-07	0	2.96468E-07	2.02846E-07	1.50834E-07	6.96959E-07	4.73308E-07	2.02846E-07	0	3.58882E-07	5.09716E-07	1.61237E-07
323	LRB36	f	c	LR	p3	5.162732919	20	5.29888E-07	1.26875E-06	1.65758E-05	3.44054E-06	4.64212E-06	1.33592E-06	0	1.73893E-06	1.1568E-06	2.55988E-06	2.92558E-06	0	6.71689E-07	2.01507E-07	5.22425E-07	0	5.97057E-07	6.79153E-07	0	0	5.23171E-06	2.36584E-06	1.26128E-06	1.2165E-06	1.02992E-06	9.10512E-07	4.77646E-07	2.07477E-06	1.91805E-06	4.25403E-07	1.10456E-06	1.39562E-06	9.77681E-07	1.55981E-06	1.49264E-07	3.58234E-07	1.8658E-07	7.61248E-07	5.14962E-07	0	9.92608E-07	6.11984E-07
324	MPB33	f	c	MP	p3	5.157763975	10	3.35373E-06	6.17114E-06	1.87103E-05	4.75225E-06	2.18604E-06	9.23295E-07	5.77059E-07	2.06383E-06	1.49356E-06	1.93485E-06	9.43661E-07	2.24035E-07	6.04215E-07	8.14672E-08	2.57979E-07	2.37613E-07	4.00547E-07	0	2.64768E-07	3.39447E-07	2.91924E-06	4.68436E-07	1.00476E-06	5.90637E-07	5.15959E-07	1.0455E-06	7.46782E-07	2.28787E-06	8.68983E-07	1.08623E-07	1.15412E-07	7.73938E-07	4.95592E-07	5.56692E-07	3.53024E-07	5.90637E-07	8.21461E-07	1.08623E-07	1.22201E-07	6.9926E-07	1.14733E-06	3.39447E-07
325	MPB33	m	c	MP	p3	4.561490683	10	1.31698E-06	3.86659E-06	8.31707E-06	4.34019E-06	2.01764E-06	3.04916E-07	0	1.38834E-06	1.4078E-06	1.81652E-06	6.81195E-07	8.36897E-07	9.60161E-07	7.20121E-07	5.51444E-07	3.24379E-07	0	4.15205E-07	0	2.91941E-07	5.21601E-06	1.0445E-06	5.96857E-07	1.8295E-06	1.03152E-06	1.27156E-06	2.91941E-07	3.65899E-06	2.57557E-06	3.63304E-07	0	1.29751E-06	8.95285E-07	9.27723E-07	1.05747E-06	1.00557E-06	7.65534E-07	0	2.4004E-07	3.63304E-07	2.47177E-06	4.93056E-07
326	MPB33	m	c	MP	p3	4.129192547	10	0	9.1816E-07	6.85447E-06	5.65705E-06	1.18472E-06	0	0	2.06903E-06	0	3.80381E-06	8.29306E-07	0	0	6.51598E-07	0	0	2.88142E-06	0	0	4.56965E-07	2.39906E-06	0	1.80247E-06	6.30442E-07	0	0	0	1.48513E-06	1.33704E-06	0	0	0	0	0	0	3.52455E-06	3.38069E-06	0	0	0	1.6163E-06	0
327	MPB33	m	c	MP	p3	NA	10	1.68433E-07	2.66538E-06	8.26505E-06	1.81731E-06	4.28471E-07	2.09803E-07	3.13227E-07	0	5.90994E-07	2.83677E-07	0	0	0	0	0	1.62523E-07	4.01876E-07	3.48686E-07	2.24578E-07	0	8.98311E-07	5.2894E-07	1.97983E-07	3.22683E-06	4.60975E-07	9.54455E-07	1.71684E-06	0	4.10741E-07	0	5.49624E-07	0	0	0	0	2.36398E-07	4.78705E-07	0	0	8.06707E-07	0	0
[truncated: 48 more columns]
