# Supplementary material for: Shared larval rearing environment, sex, female size and genetic diversity shape Ae. albopictus bacterial microbiota
Source: PLoS One. 2018 Apr 11;13(4):e0194521. doi: 10.1371/journal.pone.0194521 (PMC5894977; doi:10.1371/journal.pone.0194521)
Supplement: S2 Table — (XLSX) [file pone.0194521.s003.xlsx]

## Sheet: Feuil1
Table S2 - Pearson's correlation coefficient between the fixed effects.
	Gender	Population origin	Line	Size
Gender	-
Population origin	-0.06	-
Line	-0.03	0.21	-
Size	-0.62	-0.08	-0.17	-
Number of individuals per cohort	-0.01	0.28	0.44	-0.30
